# Supplementary material for: 8,14-Secogammacera-7,14(27)-diene-3,21-dione–8,14-secogammacera-7,14-diene-3,21-dione (1.5/0.5) from the bark of Lansium domesticum Corr
Source: Acta Crystallogr Sect E Struct Rep Online. 2009 May 29;65(Pt 6):o1448. doi: 10.1107/S1600536809019710 (PMC2969586; doi:10.1107/S1600536809019710)
Supplement: Supplementary file 2 [file e-65-o1448-Isup2.hkl]

# 
# h,k,l, Fc-squared, Fo-squared, sigma(Fo-squared) and status flag 
# 
data_I
_shelx_title '  P1' 
_shelx_refln_list_code          4 
_shelx_F_calc_maximum      113.95 
_exptl_crystal_F_000       484.00 
_reflns_d_resolution_high  0.8409 
 
loop_ 
 _symmetry_equiv_pos_as_xyz 
 'x, y, z' 
 
_cell_length_a     8.4522 
_cell_length_b    11.7144 
_cell_length_c    14.1292 
_cell_angle_alpha 107.484 
_cell_angle_beta   90.249 
_cell_angle_gamma 104.871 
 
_shelx_F_squared_multiplier     1.000 
 
loop_ 
 _refln_index_h 
 _refln_index_k 
 _refln_index_l 
 _refln_F_squared_calc 
 _refln_F_squared_meas 
 _refln_F_squared_sigma 
 _refln_observed_status 
   1   0   0      440.24      370.40     15.79 o 
   2   0   0      239.84      257.39      7.97 o 
   3   0   0     3330.81     3146.54     74.14 o 
   4   0   0      744.56      784.09     17.97 o 
   5   0   0       85.22       74.37      2.59 o 
   6   0   0       45.97       48.31      2.53 o 
   7   0   0      229.89      181.07      5.11 o 
   8   0   0       82.31       93.78      8.15 o 
   9   0   0        7.53        7.68      5.54 o 
  -8   1   0       77.00       85.71      7.54 o 
  -7   1   0       25.88       32.19      2.71 o 
  -6   1   0       20.33       23.66      1.66 o 
  -5   1   0       41.27       35.01      1.87 o 
  -4   1   0       97.90      128.78      4.09 o 
  -3   1   0     1631.74     1489.09     41.59 o 
  -2   1   0        0.37        0.13      0.61 o 
  -1   1   0     1617.96     1457.23     41.86 o 
   0   1   0      126.05      100.66      3.08 o 
   1   1   0     7576.99     8986.51    231.55 o 
   2   1   0      529.04      512.45     15.38 o 
   3   1   0      597.75      695.35     15.84 o 
   4   1   0       79.58       66.27      2.68 o 
   5   1   0       95.55      107.21      3.31 o 
   6   1   0       20.27       11.75      1.60 o 
   7   1   0      306.00      302.01      7.76 o 
   8   1   0        5.65        4.93      4.99 o 
   9   1   0        5.47        7.70      5.52 o 
  -9   2   0        9.99        4.61      5.27 o 
  -8   2   0      120.73       58.62      6.58 o 
  -7   2   0       18.38       27.06      2.40 o 
  -6   2   0        1.96        6.64      1.29 o 
  -5   2   0      185.17      187.54      4.89 o 
  -4   2   0     2607.11     2594.77     74.03 o 
  -3   2   0     1244.91     1114.27     51.11 o 
  -2   2   0      192.03      165.12      4.00 o 
  -1   2   0     7215.98     7548.19    141.86 o 
   0   2   0    12984.06    17330.66    509.91 o 
   1   2   0      312.76      309.16      8.52 o 
   2   2   0       77.32       67.96      3.19 o 
   3   2   0       64.58      223.75     11.28 o 
   4   2   0       91.72       97.85      7.02 o 
   5   2   0       17.19       23.27      1.74 o 
   6   2   0       73.11       85.70      3.17 o 
   7   2   0       52.58       61.00      8.81 o 
   8   2   0      134.60       86.08      8.05 o 
   9   2   0       21.37        9.60      5.89 o 
 -10   3   0        6.44       13.10      5.46 o 
  -9   3   0       14.78        8.75      2.98 o 
  -8   3   0        3.92        2.14      4.56 o 
  -7   3   0        0.14       10.41      3.86 o 
  -6   3   0       14.21        6.89      3.20 o 
  -5   3   0       11.80       15.65      3.10 o 
  -4   3   0      106.55      154.64      8.41 o 
  -3   3   0      408.00      657.84     15.05 o 
  -2   3   0     1542.27     1440.70     27.15 o 
  -1   3   0      175.86      168.71      4.00 o 
   0   3   0     1481.50     1419.16     35.31 o 
   1   3   0      973.42      813.02     17.16 o 
   2   3   0      466.60      426.76     11.80 o 
   3   3   0       19.64       57.31      2.28 o 
   4   3   0      297.30      330.29     17.95 o 
   5   3   0      166.01      147.14      6.34 o 
   6   3   0       47.11       61.15      2.87 o 
   7   3   0      101.53       91.68      4.37 o 
   8   3   0       12.13       10.44      5.17 o 
 -10   4   0       21.99       19.92      3.56 o 
  -9   4   0       27.03       16.84      3.19 o 
  -8   4   0        1.51        6.45      2.64 o 
  -7   4   0       36.12       40.44      2.34 o 
  -6   4   0        0.47        9.40      2.30 o 
  -5   4   0      103.55       94.63      2.94 o 
  -4   4   0       85.04      104.73      5.35 o 
  -3   4   0      316.08      342.22      8.10 o 
  -2   4   0      356.15      305.29      6.00 o 
  -1   4   0      141.58      136.66      3.99 o 
   0   4   0     1503.65     2020.35     50.11 o 
   1   4   0       39.83       36.94      1.75 o 
   2   4   0       12.21       13.96      1.25 o 
   3   4   0       73.56      155.02      7.62 o 
   4   4   0       57.80      117.21      6.74 o 
   5   4   0       46.81       52.75      3.57 o 
   6   4   0       47.25       81.71      5.42 o 
   7   4   0      206.25      157.67     10.27 o 
   8   4   0       52.73       37.78      6.58 o 
  -9   5   0      129.24      114.48      7.71 o 
  -8   5   0      282.99      226.14      8.15 o 
  -7   5   0        3.59       93.17      4.50 o 
  -6   5   0        0.10        6.74      1.44 o 
  -5   5   0      136.26      119.64      3.49 o 
  -4   5   0       79.43      104.38      7.05 o 
  -3   5   0       69.77       80.15      2.44 o 
  -2   5   0       60.28       38.98      1.67 o 
  -1   5   0        7.26       14.83      1.42 o 
   0   5   0      170.00      273.46     10.48 o 
   1   5   0      181.70      168.63      6.44 o 
   2   5   0      170.98      159.91      4.11 o 
   3   5   0       71.60       81.27      3.35 o 
   4   5   0       25.06       83.09      6.18 o 
   5   5   0        2.71        4.17      2.63 o 
   6   5   0       16.86       19.60      3.07 o 
   7   5   0        8.05       19.33      5.15 o 
  -9   6   0        4.21        7.85      3.14 o 
  -8   6   0      227.52      171.61      6.83 o 
  -7   6   0       90.84      206.49      8.00 o 
  -6   6   0       40.75       58.17      2.51 o 
  -5   6   0       14.95       16.32      1.42 o 
  -4   6   0      422.19      443.50     17.45 o 
  -3   6   0      229.48      200.10      4.23 o 
  -2   6   0       41.54       29.90      3.04 o 
  -1   6   0      770.16      752.33     19.15 o 
   0   6   0      549.90      676.89     17.30 o 
   1   6   0      101.96       92.38      2.91 o 
   2   6   0       13.47       13.40      1.45 o 
   3   6   0       12.67       13.80      1.58 o 
   5   6   0        5.37        5.40      2.03 o 
   6   6   0      116.21      126.57      6.02 o 
   7   6   0       47.27       61.16      7.01 o 
  -9   7   0        2.13        1.01      3.73 o 
  -8   7   0        7.13        1.72      3.60 o 
  -7   7   0       47.06       60.63      4.01 o 
  -6   7   0       49.63       44.68      2.33 o 
  -5   7   0       45.77       39.59      2.00 o 
  -4   7   0      389.21      360.76      8.62 o 
  -3   7   0       56.36       63.31      4.06 o 
  -2   7   0       28.16       31.29      2.77 o 
  -1   7   0        1.43        3.56      1.91 o 
   0   7   0       28.68       36.27      2.35 o 
   1   7   0        9.75       13.62      1.51 o 
   2   7   0        0.33       -0.60      1.33 o 
   3   7   0      108.47      169.24      7.62 o 
   4   7   0       19.79       24.58      4.04 o 
   5   7   0        7.09        4.51      3.19 o 
   6   7   0        0.56        1.08      4.86 o 
  -9   8   0       15.60       14.66      4.30 o 
  -8   8   0        2.81       10.34      3.78 o 
  -7   8   0       50.83       89.94      6.25 o 
  -6   8   0      171.89      136.67      7.35 o 
  -5   8   0      664.67      568.13     22.33 o 
  -4   8   0      258.64      223.37     10.00 o 
  -3   8   0        0.83       -0.20      0.87 o 
  -2   8   0        1.02       -0.52      1.65 o 
  -1   8   0      137.56      132.22      4.49 o 
   0   8   0       44.03       65.19      3.11 o 
   1   8   0       53.46       44.40      2.38 o 
   2   8   0       44.71       42.05      2.44 o 
   3   8   0       29.98       27.55      1.91 o 
   4   8   0       77.89       65.37      6.02 o 
   5   8   0       39.66       43.96      5.35 o 
   6   8   0       12.76       23.60      5.71 o 
  -8   9   0       41.00       40.02      5.13 o 
  -6   9   0       52.02       48.70      4.90 o 
  -5   9   0      201.43      171.03      8.61 o 
  -4   9   0      640.88      591.58     23.27 o 
  -3   9   0      239.11      227.67      6.89 o 
  -2   9   0       65.01       62.03      3.32 o 
  -1   9   0       47.38       47.01      2.91 o 
   0   9   0       81.65      103.15      3.56 o 
   1   9   0        5.18        6.04      1.78 o 
   2   9   0        1.36        3.22      1.74 o 
   3   9   0      149.15      129.15     12.33 o 
   4   9   0       14.17        9.11      3.37 o 
   5   9   0        0.58        3.04      3.68 o 
  -8  10   0       21.13       22.12      4.70 o 
  -7  10   0       29.21       37.93      5.16 o 
  -6  10   0      123.14      101.24      6.89 o 
  -5  10   0       21.37       22.78      4.24 o 
  -4  10   0       42.35       49.17      4.92 o 
  -3  10   0        1.29        2.62      3.04 o 
  -2  10   0       16.66       17.98      3.17 o 
  -1  10   0       73.36       77.22      3.78 o 
   0  10   0       73.63       93.63      3.58 o 
   1  10   0       25.93       27.11      2.33 o 
   2  10   0       34.95       36.36      2.54 o 
   3  10   0        9.53       13.61      5.16 o 
   4  10   0       37.56       45.00      6.68 o 
  -7  11   0       18.60       33.43      5.21 o 
  -6  11   0        1.19        6.12      4.34 o 
  -5  11   0      215.02      199.23     10.20 o 
  -4  11   0        4.63       18.13      4.13 o 
  -3  11   0        4.49        6.96      3.61 o 
  -2  11   0        3.65        2.71      2.94 o 
  -1  11   0        9.39       10.50      2.17 o 
   0  11   0        7.50        8.88      2.15 o 
   1  11   0       20.96       27.51      3.41 o 
   2  11   0        6.76        5.50      4.96 o 
   3  11   0       84.62       91.24      8.12 o 
  -6  12   0       32.98       45.82      5.86 o 
  -5  12   0        2.80        7.12      4.40 o 
  -4  12   0        3.08        2.29      4.00 o 
  -3  12   0       12.73       15.85      2.84 o 
  -2  12   0        3.29        3.67      2.60 o 
  -1  12   0        3.86        2.97      2.26 o 
   0  12   0       59.44       66.48      5.07 o 
   1  12   0       24.39       22.79      6.03 o 
  -4  13   0       12.60       17.05      4.69 o 
  -3  13   0        0.64        2.12      2.77 o 
  -2  13   0       12.32        7.49      2.52 o 
  -1  13   0        8.67        9.98      2.65 o 
   0 -13   1        0.80        0.87      2.47 o 
   1 -13   1        2.23       -1.49      2.41 o 
   2 -13   1        2.21        6.30      2.77 o 
   3 -13   1        8.06       11.10      5.99 o 
   4 -13   1       29.13       27.18      5.03 o 
   5 -13   1       28.42       22.81      5.33 o 
  -2 -12   1       31.41       36.03      6.51 o 
  -1 -12   1      110.49       99.76      4.16 o 
   0 -12   1       42.76       44.91      3.04 o 
   1 -12   1       11.91       13.26      2.71 o 
   2 -12   1        2.92       -0.79      2.75 o 
   3 -12   1       26.36       38.11      5.46 o 
   4 -12   1       35.92       36.70      5.48 o 
   5 -12   1       21.35       22.58      4.97 o 
   6 -12   1      110.29       95.64      7.45 o 
  -3 -11   1       29.70       35.68      6.18 o 
  -2 -11   1       46.07       42.05      3.87 o 
  -1 -11   1      121.53      113.94      4.20 o 
   0 -11   1        1.10        1.12      2.01 o 
   1 -11   1       20.55       24.75      2.76 o 
   2 -11   1       12.85        9.41      2.46 o 
   3 -11   1       25.34       30.35      2.95 o 
   4 -11   1       20.62       21.16      2.81 o 
   5 -11   1       45.99       37.94      5.09 o 
   6 -11   1       79.16       66.43      6.06 o 
   7 -11   1       37.21       34.08      5.37 o 
  -4 -10   1       10.30       17.19      5.59 o 
  -3 -10   1       67.22       72.15      7.13 o 
  -2 -10   1       17.32       21.06      2.27 o 
  -1 -10   1       86.33       68.11      3.25 o 
   0 -10   1        1.30        4.06      2.11 o 
   1 -10   1       41.74       37.74      2.84 o 
   2 -10   1       22.65       16.84      3.34 o 
   3 -10   1      171.30      152.69      5.42 o 
   4 -10   1       57.82       62.84      5.28 o 
   5 -10   1       45.79       51.30      5.16 o 
   6 -10   1       49.80       52.75      5.40 o 
   7 -10   1        2.96        7.15      3.97 o 
   8 -10   1       78.03       67.75      6.21 o 
  -5  -9   1       39.74       33.37      4.24 o 
  -4  -9   1       33.88       40.44      4.10 o 
  -3  -9   1       19.60       25.41      2.31 o 
  -2  -9   1      112.18       84.77      4.00 o 
  -1  -9   1        5.00        3.66      1.48 o 
   0  -9   1      111.95      132.89      7.28 o 
   1  -9   1       43.83       42.18      2.91 o 
   2  -9   1      127.81      107.93      4.16 o 
   3  -9   1      148.35      122.12      4.57 o 
   4  -9   1      149.42      128.53      4.78 o 
   5  -9   1       93.35       81.89      5.85 o 
   6  -9   1       18.81       22.26      3.84 o 
   7  -9   1       37.73       49.35      5.07 o 
   8  -9   1       25.01       19.28      4.34 o 
   9  -9   1       23.64       25.95      4.95 o 
  -6  -8   1       19.13       23.58      5.70 o 
  -5  -8   1        1.42        1.43      3.24 o 
  -4  -8   1       72.98       59.59      5.75 o 
  -3  -8   1        5.73       77.61      5.97 o 
  -2  -8   1       26.28       25.38      2.00 o 
  -1  -8   1       76.24       68.96      2.88 o 
   0  -8   1       71.83       94.84      3.70 o 
   1  -8   1       75.86       73.68      3.27 o 
   2  -8   1       18.49       14.40      1.89 o 
   3  -8   1      310.90      273.39      7.83 o 
   4  -8   1       77.75      109.75      4.20 o 
   5  -8   1      133.23      115.39      6.53 o 
   6  -8   1       71.17       76.73      5.57 o 
   7  -8   1       25.29       64.11      5.32 o 
   8  -8   1       55.75       50.76      5.27 o 
   9  -8   1        9.29        9.11      4.09 o 
  -6  -7   1       49.37       58.44      5.23 o 
  -5  -7   1       14.61       11.46      2.26 o 
  -4  -7   1       44.03       48.20      3.81 o 
  -3  -7   1       45.72       70.08      5.37 o 
  -2  -7   1       14.51       16.39      1.48 o 
  -1  -7   1        3.32        7.35      2.15 o 
   0  -7   1      110.70      121.58      4.16 o 
   1  -7   1      289.61      269.63      7.56 o 
   2  -7   1      137.01      110.26      3.88 o 
   3  -7   1        8.90       10.26      1.64 o 
   4  -7   1      114.80      118.28      7.68 o 
   5  -7   1      434.65      356.31     11.16 o 
   7  -7   1       81.86       84.78      4.44 o 
   8  -7   1       90.90      110.86      6.79 o 
   9  -7   1        5.79        0.90      3.60 o 
  -7  -6   1        5.92       18.93      5.71 o 
  -6  -6   1       17.29       23.06      3.40 o 
  -5  -6   1       18.59       10.60      2.93 o 
  -4  -6   1       19.77       65.53      5.86 o 
  -2  -6   1      150.58      137.90      3.40 o 
  -1  -6   1       59.92       63.18      2.96 o 
   0  -6   1      416.27      545.16     14.16 o 
   1  -6   1       17.64       18.49      1.64 o 
   2  -6   1      165.59      151.88      4.65 o 
   3  -6   1       16.61       17.96      1.40 o 
   4  -6   1       55.30       56.43      4.31 o 
   5  -6   1       49.47       36.40      2.68 o 
   6  -6   1       54.58       81.01      5.14 o 
   7  -6   1       42.45       48.45      3.51 o 
   8  -6   1      157.40      131.75      5.73 o 
   9  -6   1       44.16       47.26      4.00 o 
  -8  -5   1       24.61       17.15      5.93 o 
  -7  -5   1       34.28       32.34      6.12 o 
  -6  -5   1        8.29       10.07      2.82 o 
  -5  -5   1       51.00       45.52      3.50 o 
  -4  -5   1      214.62      183.78      6.80 o 
  -3  -5   1       24.31       33.70      2.59 o 
  -2  -5   1       32.14       35.65      1.68 o 
  -1  -5   1       63.25       67.87      2.78 o 
   0  -5   1      383.15      575.88     14.79 o 
   1  -5   1     1032.06      924.08     23.30 o 
   2  -5   1       65.51       51.62      2.45 o 
   3  -5   1      156.65      206.79      4.28 o 
   4  -5   1      438.80      476.23     17.35 o 
   5  -5   1      490.13      452.97     13.62 o 
   6  -5   1        4.68        9.40      2.04 o 
   7  -5   1        1.81       12.32      2.50 o 
   8  -5   1       37.09       48.37      3.21 o 
   9  -5   1       30.72       37.63      3.67 o 
  -8  -4   1        2.05        5.29      5.11 o 
  -7  -4   1       27.76       48.47      6.39 o 
  -6  -4   1      101.52      119.99      5.35 o 
  -5  -4   1        0.97       -1.15      2.15 o 
  -4  -4   1      117.41      117.96      4.89 o 
  -3  -4   1       25.26       29.46      2.28 o 
  -2  -4   1       38.38       40.80      2.07 o 
  -1  -4   1      151.23      152.63      4.50 o 
   0  -4   1      373.78      400.33     11.96 o 
   1  -4   1     1029.81      904.13     22.71 o 
   2  -4   1      898.18      762.58     14.52 o 
   3  -4   1      460.72      498.22     11.44 o 
   4  -4   1      244.43      286.39     14.20 o 
   5  -4   1       41.06       37.98      2.57 o 
   6  -4   1       21.79       43.96      6.29 o 
   7  -4   1       53.23       84.39      4.45 o 
   8  -4   1       43.28       45.17      4.07 o 
   9  -4   1       63.11       58.16      4.19 o 
  10  -4   1       12.09       23.19      3.66 o 
  -8  -3   1       38.09       30.44      5.93 o 
  -7  -3   1      101.56      107.08      8.34 o 
  -6  -3   1      120.22      101.95      4.70 o 
  -5  -3   1      321.79      308.00     10.11 o 
  -4  -3   1      225.35      233.20      7.83 o 
  -3  -3   1      149.07      209.73      6.95 o 
  -2  -3   1       21.45       28.47      2.53 o 
  -1  -3   1      110.87      107.67      4.11 o 
   0  -3   1     7118.19     7867.90    193.68 o 
   1  -3   1      720.23      622.07     15.69 o 
   2  -3   1       47.67       64.61      3.02 o 
   3  -3   1       65.94       64.35      2.70 o 
   4  -3   1     1427.83     1386.07     39.77 o 
   5  -3   1       41.37       40.90      2.59 o 
   6  -3   1       94.71       80.36      3.54 o 
   7  -3   1       19.35       13.77      1.85 o 
   8  -3   1       28.88       21.72      4.57 o 
   9  -3   1       69.90       59.29      7.23 o 
  10  -3   1        1.34        8.87      3.27 o 
  -9  -2   1        1.43       -1.61      5.44 o 
  -8  -2   1        8.38        8.21      5.13 o 
  -7  -2   1       80.31       87.00      7.31 o 
  -6  -2   1      132.44      131.81      3.96 o 
  -5  -2   1      246.98      210.70      5.45 o 
  -4  -2   1      212.19      232.38      6.65 o 
  -3  -2   1      115.18      322.64     15.68 o 
  -2  -2   1      722.85      568.91     24.09 o 
  -1  -2   1      287.75      244.23      7.36 o 
   0  -2   1     1603.78     1467.82     31.96 o 
   1  -2   1      673.14      584.88     21.48 o 
   2  -2   1       97.20       85.21      5.10 o 
   3  -2   1     1167.48     1080.15     24.85 o 
   4  -2   1      140.63      148.21      6.97 o 
   5  -2   1      288.27      251.57      6.36 o 
   6  -2   1       80.71       79.78      3.21 o 
   7  -2   1      124.17      119.10      3.84 o 
   8  -2   1       15.67       21.05      5.34 o 
   9  -2   1        1.48        5.02      5.27 o 
  -9  -1   1       17.89       19.09      5.98 o 
  -8  -1   1      272.81      194.32     12.09 o 
  -7  -1   1       45.52       52.25      6.43 o 
  -6  -1   1       41.17       46.75      2.25 o 
  -5  -1   1        7.30        8.21      2.56 o 
  -4  -1   1      346.85      350.77     17.62 o 
  -3  -1   1       45.08       52.04      1.85 o 
  -2  -1   1     1743.58     1468.83     31.80 o 
  -1  -1   1     4212.15     3940.93    112.49 o 
   0  -1   1      295.22      265.43      6.90 o 
   1  -1   1     3232.95     3125.35    113.98 o 
   2  -1   1      437.25      350.77     13.95 o 
   3  -1   1      303.66      292.01     15.97 o 
   4  -1   1      381.03      422.01     28.94 o 
   5  -1   1       18.57       20.72      3.36 o 
   6  -1   1       55.75       68.00      3.47 o 
   7  -1   1        7.30        9.82      2.54 o 
   8  -1   1       66.63       66.40      7.13 o 
   9  -1   1       16.64       20.05      6.01 o 
  -9   0   1        8.47       14.37      5.81 o 
  -8   0   1       36.73       59.10      6.72 o 
  -7   0   1       27.21       19.92      4.68 o 
  -6   0   1       76.99       77.96      4.02 o 
  -5   0   1        3.40        0.93      1.39 o 
  -4   0   1       26.90       56.98      3.65 o 
  -3   0   1      621.29      691.67     34.05 o 
  -2   0   1       48.53       34.79      1.09 o 
  -1   0   1       81.39       70.15      2.33 o 
   0   0   1       87.72       71.11      3.10 o 
   1   0   1     1415.34     1316.54     34.07 o 
   2   0   1      539.12      420.61     11.20 o 
   4   0   1      100.67      153.37      4.82 o 
   5   0   1        4.28        2.24      1.84 o 
   6   0   1       83.80       79.94      2.98 o 
   7   0   1        2.47       11.94      2.77 o 
   8   0   1      135.50      111.35      8.79 o 
   9   0   1       30.29       33.33      6.50 o 
  -9   1   1       33.94       26.80      6.31 o 
  -8   1   1       96.28       67.50      7.10 o 
  -7   1   1      140.53      126.23      8.63 o 
  -6   1   1      104.17       86.59      2.82 o 
  -5   1   1      245.85      229.71      4.88 o 
  -4   1   1     1478.71     1456.06     28.02 o 
  -3   1   1      529.19      511.85     14.88 o 
  -2   1   1      633.50      478.45     13.93 o 
  -1   1   1     2760.29     2569.33     73.38 o 
   0   1   1       90.88       68.81      1.45 o 
   1   1   1     2745.66     2724.76     70.31 o 
   2   1   1     1465.91     1323.43     34.37 o 
   3   1   1      145.52      260.08      9.90 o 
   4   1   1      137.97      150.51     12.61 o 
   5   1   1       92.66       77.56      7.22 o 
   6   1   1       64.24       57.37      2.63 o 
   7   1   1       44.35       76.81      4.26 o 
   8   1   1        3.91       12.56      5.22 o 
   9   1   1        9.27       14.52      5.98 o 
  -9   2   1       45.36       46.47      7.03 o 
  -8   2   1       42.17       33.72      5.87 o 
  -7   2   1        0.97        4.68      4.17 o 
  -6   2   1       41.52       39.15      4.94 o 
  -5   2   1      156.20      169.55      6.45 o 
  -4   2   1      545.02      670.78     19.50 o 
  -3   2   1      927.80      816.50     23.49 o 
  -2   2   1       38.18       57.67      2.92 o 
  -1   2   1      425.36      345.22     16.80 o 
   0   2   1     4670.85     4856.28    100.59 o 
   1   2   1      153.46      157.13      3.11 o 
   2   2   1      255.42      205.83      5.99 o 
   3   2   1      259.46      308.34      8.66 o 
   4   2   1      124.97      132.04      4.48 o 
   5   2   1      238.46      210.67      6.74 o 
   7   2   1      224.27      179.09      6.18 o 
   8   2   1        3.85        5.62      4.96 o 
   9   2   1       20.42       18.07      6.34 o 
 -10   3   1       35.89       28.03      7.13 o 
  -9   3   1       52.04       60.18      7.33 o 
  -8   3   1       16.62       13.94      4.86 o 
  -7   3   1       26.26       51.76      3.52 o 
  -6   3   1       30.76       51.78      6.89 o 
  -5   3   1      118.70      112.77      4.17 o 
  -4   3   1      636.72      581.89     17.08 o 
  -3   3   1      371.70      393.36     11.67 o 
  -2   3   1      666.20      551.86     12.72 o 
  -1   3   1     1154.96      962.74     21.22 o 
   0   3   1     2713.75     3509.45     78.60 o 
   1   3   1      140.56      129.57      3.18 o 
   2   3   1      218.28      197.90      3.97 o 
   3   3   1       57.06       42.61      2.50 o 
   4   3   1       60.53       68.03      8.30 o 
   5   3   1       68.79       66.03      3.96 o 
   6   3   1      180.10      165.69      4.94 o 
   7   3   1       11.13       12.93      2.23 o 
   8   3   1       21.88       29.23      5.71 o 
 -10   4   1       13.14       15.69      3.60 o 
  -9   4   1       16.16       19.85      3.37 o 
  -8   4   1       42.44       52.81      5.52 o 
  -7   4   1       20.84       20.35      4.88 o 
  -6   4   1       15.35       48.43      4.60 o 
  -5   4   1      132.33      118.80      3.51 o 
  -4   4   1      728.03      676.51     15.58 o 
  -3   4   1      257.69      322.68      7.72 o 
  -2   4   1      209.73      191.20      6.09 o 
  -1   4   1      640.38      512.49     13.07 o 
   0   4   1      400.63      529.08     11.34 o 
   1   4   1      287.28      271.41      6.10 o 
   2   4   1       60.59       53.72      2.01 o 
   3   4   1       38.81       40.77      3.85 o 
   4   4   1      120.59      117.37      4.46 o 
   5   4   1       45.58       40.58      2.54 o 
   6   4   1       43.22       41.68      2.70 o 
   7   4   1       44.03       54.18      4.29 o 
   8   4   1       15.52       23.76      5.89 o 
  -9   5   1        4.62        5.91      3.14 o 
  -8   5   1       20.18       25.75      4.94 o 
  -7   5   1       49.05       44.31      4.02 o 
  -6   5   1        5.86       13.78      1.57 o 
  -5   5   1      290.42      235.11      5.99 o 
  -4   5   1       59.88       86.47      6.56 o 
  -3   5   1       16.42       29.70      4.14 o 
  -2   5   1       70.82       53.07      1.70 o 
  -1   5   1      617.70      585.65     14.95 o 
   0   5   1       91.01      107.88      3.02 o 
   1   5   1       48.50       54.94      2.25 o 
   2   5   1       31.88       37.38      1.80 o 
   4   5   1       59.28       58.07      4.12 o 
   5   5   1       28.72       24.43      3.21 o 
   6   5   1       38.22       43.57      3.75 o 
   7   5   1        8.16       14.95      3.24 o 
  -9   6   1       51.74       56.71      4.50 o 
  -8   6   1       77.30       92.52      7.07 o 
  -7   6   1      157.84      136.70      4.26 o 
  -6   6   1       63.81       61.77      2.61 o 
  -5   6   1      211.21      205.52      5.39 o 
  -4   6   1      150.66      141.48      3.90 o 
  -3   6   1       17.03       19.23      2.47 o 
  -2   6   1      147.55      124.63      3.22 o 
  -1   6   1      525.92      475.26     12.37 o 
   0   6   1      455.34      589.24     12.77 o 
   1   6   1       95.25       76.58      2.59 o 
   2   6   1       79.12       64.90      2.45 o 
   4   6   1       92.16       99.95      4.08 o 
   5   6   1        9.83        5.89      2.98 o 
   6   6   1        7.35        8.95      3.06 o 
   7   6   1       55.16       80.88      7.76 o 
  -9   7   1        0.21       -2.13      3.74 o 
  -8   7   1       50.12       58.20      4.27 o 
  -7   7   1        6.82       74.01      6.94 o 
  -6   7   1       37.74       76.41      6.39 o 
  -5   7   1       80.03       54.47      2.35 o 
  -4   7   1       68.04       83.14      5.46 o 
  -3   7   1       96.13       72.91      2.85 o 
  -2   7   1       47.25       49.59      3.57 o 
  -1   7   1       10.66       11.42      3.06 o 
   0   7   1       11.78       25.47      1.91 o 
   1   7   1      135.02      115.83      3.46 o 
   2   7   1       85.62       84.63      2.96 o 
   3   7   1       60.45       55.45      2.59 o 
   4   7   1       58.82       49.89      6.10 o 
   5   7   1       74.63       62.65      5.15 o 
   6   7   1       32.30       49.32      9.79 o 
  -9   8   1       12.76       12.53      4.37 o 
  -8   8   1       30.66       26.33      4.52 o 
  -7   8   1        1.22        3.20      3.50 o 
  -6   8   1       22.42       25.43      4.13 o 
  -5   8   1      241.72      220.94     10.08 o 
  -4   8   1        1.11        8.79      2.93 o 
  -3   8   1      395.51      346.91      9.74 o 
  -2   8   1       80.17       73.53      3.29 o 
  -1   8   1      113.14      121.52      4.23 o 
   0   8   1      118.39      129.97      3.85 o 
   1   8   1       66.81       56.97      2.95 o 
   2   8   1       15.77       11.64      1.67 o 
   4   8   1      109.77       92.75     10.21 o 
   5   8   1       11.73        8.98      3.42 o 
  -8   9   1       69.83       63.52      5.87 o 
  -7   9   1       45.44       41.12      4.93 o 
  -6   9   1        1.95        1.78      3.53 o 
  -5   9   1       15.65       14.43      3.57 o 
  -4   9   1       79.57       83.42      5.78 o 
  -3   9   1       12.42       12.46      2.32 o 
  -2   9   1       73.37       76.42      3.55 o 
  -1   9   1        7.31        6.55      1.74 o 
   0   9   1       31.89       34.29      2.78 o 
   1   9   1      120.83      102.29      3.52 o 
   2   9   1       17.09       10.91      1.88 o 
   3   9   1       23.11       25.41      5.24 o 
   4   9   1        9.97       16.21      3.57 o 
   5   9   1       51.08       48.66      4.69 o 
  -8  10   1        8.82       11.22      4.66 o 
  -7  10   1        5.69       10.62      4.26 o 
  -6  10   1       60.75       56.75      5.51 o 
  -5  10   1       70.38       62.97      5.60 o 
  -4  10   1        2.64        6.34      3.49 o 
  -3  10   1      224.68      202.97      6.58 o 
  -2  10   1        1.07        4.77      2.13 o 
  -1  10   1       17.61       17.46      2.02 o 
   0  10   1       59.53       62.05      3.08 o 
   1  10   1       74.10       68.58      3.21 o 
   2  10   1       41.74       30.09      5.66 o 
   3  10   1       24.01       29.00      5.75 o 
   4  10   1       10.46       10.11      3.70 o 
  -7  11   1       71.66       79.24      6.87 o 
  -6  11   1      116.24      117.53      7.70 o 
  -5  11   1        5.43        4.13      3.90 o 
  -4  11   1       14.61       28.66      4.46 o 
  -3  11   1        6.46        7.25      3.70 o 
  -2  11   1       42.12       38.49      2.79 o 
  -1  11   1       19.03       13.37      2.21 o 
   0  11   1       23.54       22.40      2.39 o 
   1  11   1      195.24      175.53     10.64 o 
   2  11   1       37.84       43.72      6.48 o 
  -6  12   1       28.02       36.81      5.70 o 
  -5  12   1       76.97       77.96      6.75 o 
  -4  12   1       33.52       38.80      5.10 o 
  -3  12   1       29.21       29.96      4.83 o 
  -2  12   1        7.77        3.38      2.25 o 
  -1  12   1       11.60        8.35      4.89 o 
   0  12   1       28.20       27.38      6.06 o 
   1  12   1       13.81        4.27      5.43 o 
  -3  13   1        0.36       -1.51      4.30 o 
   0 -13   2       11.16       11.67      2.77 o 
   1 -13   2        0.19        5.18      2.72 o 
   2 -13   2        4.16        4.49      2.78 o 
   3 -13   2        4.77        7.75      2.91 o 
   4 -13   2        3.64        0.23      2.74 o 
   5 -13   2        3.33        2.94      4.68 o 
  -2 -12   2        0.00        0.35      2.34 o 
  -1 -12   2       83.15       74.09      3.74 o 
   0 -12   2       77.31      106.18      4.22 o 
   1 -12   2       24.72       32.82      3.21 o 
   2 -12   2        2.65        3.55      2.55 o 
   3 -12   2       58.11       62.80      3.94 o 
   4 -12   2        4.21        8.54      2.73 o 
   5 -12   2        2.05        3.69      4.25 o 
   6 -12   2       32.30       38.43      5.67 o 
   7 -12   2       16.36       21.91      5.15 o 
  -3 -11   2        3.48       -1.17      4.89 o 
  -2 -11   2       33.23       39.15      4.05 o 
  -1 -11   2       39.65       40.83      2.84 o 
   0 -11   2      112.34      128.65      5.11 o 
   1 -11   2       52.01       56.85      3.55 o 
   2 -11   2       72.54       68.07      6.31 o 
   3 -11   2       48.89       58.28      3.89 o 
   4 -11   2        1.37       -1.05      2.58 o 
   5 -11   2       27.19       35.05      4.84 o 
   6 -11   2        7.36        6.98      4.24 o 
   7 -11   2       38.43       88.86      6.89 o 
  -4 -10   2        8.47        7.97      5.14 o 
  -3 -10   2       19.48       22.99      2.42 o 
  -2 -10   2       40.44       42.02      2.74 o 
  -1 -10   2       22.51       20.31      2.45 o 
   0 -10   2      132.35      170.57      5.85 o 
   1 -10   2       34.98       47.23      4.25 o 
   2 -10   2      105.01      100.99      4.53 o 
   3 -10   2       14.12       13.38      2.46 o 
   4 -10   2       32.13       31.59      2.93 o 
   5 -10   2        9.12        4.57      3.54 o 
   6 -10   2       21.77       18.63      4.16 o 
   7 -10   2       40.28       48.61      5.40 o 
   8 -10   2        5.00        8.06      4.26 o 
  -5  -9   2       39.16       36.44      4.25 o 
  -4  -9   2       51.00       45.72      2.99 o 
  -3  -9   2       70.29       74.09      2.90 o 
  -2  -9   2       17.79       18.21      2.13 o 
  -1  -9   2      292.99      239.98      6.26 o 
   0  -9   2       23.00       32.11      2.52 o 
   1  -9   2       43.56       44.21      3.05 o 
   2  -9   2       16.88       21.98      2.31 o 
   3  -9   2      161.70      171.47      5.67 o 
   4  -9   2      511.69      521.14     14.03 o 
   5  -9   2      106.69       86.82      5.85 o 
   6  -9   2       14.03       18.18      3.80 o 
   7  -9   2       72.11       85.95      6.25 o 
   8  -9   2       11.08        5.05      3.67 o 
   9  -9   2        7.10       10.52      4.24 o 
  -6  -8   2       48.35       57.96      7.02 o 
  -5  -8   2       25.75       24.92      4.61 o 
  -4  -8   2       15.27        9.46      2.18 o 
  -3  -8   2       48.61       51.87      2.45 o 
  -2  -8   2        6.92       14.04      1.58 o 
  -1  -8   2       72.44       68.12      2.75 o 
   0  -8   2      175.49      228.77      6.38 o 
   1  -8   2      111.17      108.18      4.03 o 
   2  -8   2       89.54       80.03      3.40 o 
   3  -8   2      118.02      111.86      4.15 o 
   4  -8   2      185.78      190.77      5.98 o 
   5  -8   2      401.58      327.44     13.68 o 
   6  -8   2      150.00      147.72      7.62 o 
   7  -8   2       12.60       14.96      3.80 o 
   8  -8   2       29.31       30.50      4.45 o 
   9  -8   2        2.30        5.76      3.86 o 
  -7  -7   2       11.01       11.23      5.44 o 
  -6  -7   2       50.68       56.56      6.74 o 
  -5  -7   2      141.84      106.97      4.05 o 
  -4  -7   2        7.75        9.59      2.10 o 
  -3  -7   2       12.49       86.70      6.24 o 
  -2  -7   2       45.97       41.89      1.99 o 
  -1  -7   2       94.23      103.05      8.43 o 
   0  -7   2       43.59       60.52      2.30 o 
   1  -7   2       87.08       80.24      3.24 o 
   2  -7   2       57.80       49.69      2.66 o 
   3  -7   2       27.02       34.12      4.34 o 
   4  -7   2      240.96      246.90     15.44 o 
   5  -7   2      143.56      120.88      4.70 o 
   6  -7   2       22.92       25.15      2.61 o 
   7  -7   2      200.16      207.81      9.76 o 
   8  -7   2       23.84       26.49      4.27 o 
   9  -7   2        4.72       13.84      3.93 o 
  -7  -6   2      146.61      130.74      9.69 o 
  -6  -6   2       18.36        5.43      4.73 o 
  -5  -6   2       26.43       20.29      3.17 o 
  -4  -6   2      112.46      205.92     10.11 o 
  -3  -6   2       31.07       70.42      5.47 o 
  -2  -6   2       36.00       36.32      1.78 o 
  -1  -6   2       36.98       39.19      2.50 o 
   0  -6   2      180.78      237.50      5.76 o 
   1  -6   2     1331.45     1245.81     31.33 o 
   2  -6   2      406.11      344.47      9.26 o 
   3  -6   2      191.91      215.55      6.18 o 
   4  -6   2      218.42      238.84      5.90 o 
   5  -6   2       13.49       19.47      2.11 o 
   6  -6   2       50.31       60.68      5.33 o 
   7  -6   2       24.76       89.83      4.33 o 
   8  -6   2       49.55       50.50      3.73 o 
   9  -6   2       22.73       25.95      3.33 o 
  -8  -5   2       24.16       14.00      5.68 o 
  -7  -5   2        2.50       16.24      5.19 o 
  -6  -5   2      119.60       98.20      7.83 o 
  -5  -5   2        2.89        5.92      2.58 o 
  -4  -5   2       52.87      121.76      7.66 o 
  -3  -5   2       63.31       48.30      3.08 o 
  -2  -5   2      240.09      187.75      4.23 o 
  -1  -5   2      291.25      264.22      7.32 o 
   0  -5   2       13.67       18.11      1.87 o 
   1  -5   2      247.07      228.66      6.38 o 
   2  -5   2      370.83      345.79      9.18 o 
   3  -5   2      127.54      312.43     10.32 o 
   4  -5   2      193.68      205.23     12.79 o 
   5  -5   2       95.27       76.94      3.40 o 
   6  -5   2       52.34       61.16      4.51 o 
   7  -5   2       48.37       83.80      4.16 o 
   8  -5   2       33.29       39.14      2.59 o 
   9  -5   2       68.50       63.31      5.07 o 
  -8  -4   2        6.83        5.36      5.14 o 
  -7  -4   2       73.31      100.76      8.24 o 
  -6  -4   2      122.30      136.91      9.16 o 
  -5  -4   2      147.49      134.04      5.52 o 
  -4  -4   2      170.75      215.18     19.05 o 
  -3  -4   2      121.43      184.35      6.34 o 
  -2  -4   2       95.03       97.73      8.52 o 
  -1  -4   2      238.09      190.70      5.48 o 
   0  -4   2      341.59      293.65      6.82 o 
   1  -4   2     1354.07     1232.05     30.80 o 
   2  -4   2       88.50       97.97      3.21 o 
   3  -4   2      193.13      406.05     11.49 o 
   4  -4   2        6.25        8.65      1.49 o 
   5  -4   2       74.34       73.19      3.30 o 
   6  -4   2       79.59       64.24      3.41 o 
   7  -4   2       58.83       89.41      3.31 o 
   8  -4   2       26.20       21.36      2.23 o 
   9  -4   2       18.79       18.79      3.09 o 
  -8  -3   2       46.86       37.47      6.15 o 
  -7  -3   2       20.89       20.19      5.14 o 
  -6  -3   2       34.12       33.25      2.81 o 
  -5  -3   2      136.06      121.42      4.94 o 
  -4  -3   2      182.44      209.55     16.05 o 
  -3  -3   2      445.28      462.12     17.40 o 
  -2  -3   2      503.55      507.02     11.90 o 
  -1  -3   2      803.92      747.03     17.09 o 
   0  -3   2     1606.73     1727.75     32.46 o 
   1  -3   2       75.88       91.57     13.15 o 
   2  -3   2      248.35      207.63      4.83 o 
   3  -3   2      238.75      211.03      6.48 o 
   4  -3   2      209.56      191.33      7.15 o 
   5  -3   2       76.07       52.79      2.29 o 
   6  -3   2      143.10      118.42      3.76 o 
   7  -3   2       82.19       57.13      2.35 o 
   8  -3   2       29.88       30.74      2.38 o 
   9  -3   2       15.29       12.50      2.94 o 
  -9  -2   2       18.95       28.63      6.58 o 
  -8  -2   2       11.27        7.88      5.03 o 
  -7  -2   2      125.01      169.49     10.60 o 
  -6  -2   2       45.10       62.35      3.56 o 
  -5  -2   2      117.33      106.50      4.37 o 
  -4  -2   2      118.74      133.25      6.18 o 
  -3  -2   2      426.63      539.47     12.67 o 
  -2  -2   2      715.51      608.39     15.88 o 
  -1  -2   2     2011.79     1910.37     42.64 o 
   0  -2   2      383.29      371.90      7.15 o 
   1  -2   2     1383.63     1341.60     33.35 o 
   2  -2   2      429.95      396.99     12.00 o 
   3  -2   2      582.10      536.42     14.59 o 
   4  -2   2      142.71      144.89     10.15 o 
   5  -2   2      144.36      137.46      3.32 o 
   6  -2   2       37.73       36.64      2.18 o 
   7  -2   2        6.96       22.22      3.24 o 
   8  -2   2       37.47       31.52      5.72 o 
   9  -2   2       31.35       33.52      6.83 o 
  -9  -1   2        2.32       11.19      5.91 o 
  -8  -1   2       70.92       55.85      7.00 o 
  -7  -1   2      151.13      139.01      9.28 o 
  -6  -1   2       43.17       53.09      2.17 o 
  -5  -1   2       40.04       37.26      1.73 o 
  -4  -1   2        7.49        6.81      0.85 o 
  -3  -1   2       92.19      121.95      3.87 o 
  -2  -1   2      224.38      167.12      5.27 o 
  -1  -1   2     3732.47     3565.50    101.78 o 
   0  -1   2     5084.76     6889.53    157.47 o 
   1  -1   2     1132.02     1032.32     68.01 o 
   2  -1   2      607.91      595.74     15.76 o 
   3  -1   2      293.52      268.14      7.58 o 
   4  -1   2       87.01       78.12      3.14 o 
   5  -1   2       28.55       28.95      1.84 o 
   6  -1   2       18.37       27.84      1.96 o 
   7  -1   2      136.87      116.82      3.91 o 
   8  -1   2        0.77       -3.27      2.18 o 
   9  -1   2        0.22        5.32      5.53 o 
  -9   0   2        5.68       17.74      6.19 o 
  -8   0   2       39.12       44.24      6.56 o 
  -7   0   2      163.36      125.05      8.65 o 
  -6   0   2       36.50       33.33      2.74 o 
  -5   0   2       40.43       29.27      2.11 o 
  -4   0   2      148.74      110.85      9.93 o 
  -3   0   2      383.59      407.47     17.31 o 
  -2   0   2      561.36      431.40     12.70 o 
  -1   0   2     1011.53      959.81     27.47 o 
   0   0   2     5739.71     7533.98    224.80 o 
   1   0   2     3246.10     3485.86     89.77 o 
   2   0   2       37.97       41.07      2.02 o 
   3   0   2      227.97      326.98      9.09 o 
   4   0   2       12.45       10.27      2.04 o 
   5   0   2       18.28       26.42      3.54 o 
   6   0   2       22.90       38.77      5.12 o 
   7   0   2      104.31       98.93      3.67 o 
   8   0   2       81.26       75.24      4.13 o 
   9   0   2       14.98       27.11      6.36 o 
  -9   1   2       41.64       29.12      6.47 o 
  -8   1   2        7.06        2.09      4.93 o 
  -7   1   2      120.78      125.75      8.71 o 
  -6   1   2       71.82       70.91      3.58 o 
  -5   1   2       60.36       58.49      3.25 o 
  -4   1   2      290.57      250.03     16.09 o 
  -3   1   2      354.75      340.25     12.45 o 
  -2   1   2      361.25      313.44     10.65 o 
  -1   1   2     1689.46     1660.08     47.58 o 
   0   1   2      356.18      345.47      9.24 o 
   1   1   2     2364.88     2368.47     61.20 o 
   2   1   2      452.51      410.82     11.15 o 
   3   1   2      433.78      470.87     15.05 o 
   4   1   2      267.34      205.94      6.26 o 
   5   1   2      294.57      240.41      6.31 o 
   6   1   2       26.23       31.71      4.37 o 
   7   1   2       93.12      152.90      7.04 o 
   8   1   2       32.81       29.02      5.10 o 
   9   1   2        2.50       -2.64      5.40 o 
  -9   2   2       18.08       16.95      5.96 o 
  -8   2   2        0.16       -1.14      4.61 o 
  -7   2   2       24.58       27.90      5.02 o 
  -6   2   2       21.70       12.37      2.13 o 
  -5   2   2       47.42       42.72      2.64 o 
  -4   2   2       51.31       42.16      3.65 o 
  -3   2   2      353.60      404.81     12.06 o 
  -2   2   2      325.74      297.20      8.97 o 
  -1   2   2      174.96      125.34      4.30 o 
   0   2   2     2225.41     2182.28     38.98 o 
   1   2   2      754.37      701.74     18.53 o 
   2   2   2      582.34      605.80     16.17 o 
   3   2   2      456.24      514.52     14.02 o 
   4   2   2      239.46      264.28      7.84 o 
   5   2   2      142.49      126.93      6.22 o 
   6   2   2       84.48       77.61      3.24 o 
   7   2   2       12.13       15.93      2.24 o 
   8   2   2       40.81       45.50      6.69 o 
  -9   3   2       14.46       17.95      6.28 o 
  -8   3   2        5.93       14.19      5.33 o 
  -7   3   2       30.62       36.45      3.00 o 
  -6   3   2       68.67       56.62      3.10 o 
  -5   3   2      118.47      101.93      4.00 o 
  -4   3   2       75.69       67.19      2.94 o 
  -3   3   2      235.09      428.59     12.72 o 
  -2   3   2      183.08      190.47      4.78 o 
  -1   3   2     1221.59     1155.99     26.54 o 
   0   3   2      153.90      210.20      4.74 o 
   1   3   2      200.39      191.54      3.80 o 
   2   3   2      222.49      209.90      4.19 o 
   3   3   2      148.49      217.58     11.92 o 
   4   3   2      160.97      156.33     10.65 o 
   5   3   2      381.45      302.33      9.04 o 
   6   3   2      103.53      113.96      4.02 o 
   7   3   2       31.51       55.97      4.19 o 
   8   3   2       42.04       46.31      6.64 o 
  -9   4   2       76.85       70.40      7.89 o 
  -8   4   2       72.38       70.34      7.51 o 
  -7   4   2       44.75       90.06      4.24 o 
  -6   4   2       62.09       54.56      3.05 o 
  -5   4   2       54.36       59.92      2.99 o 
  -4   4   2      155.93      157.06      4.21 o 
  -3   4   2      125.85      331.37     16.27 o 
  -2   4   2      211.57      213.72      8.76 o 
  -1   4   2      196.08      138.43      4.01 o 
   0   4   2       10.70       13.66      1.03 o 
   1   4   2      307.99      303.08      6.74 o 
   2   4   2       21.09       25.76      1.28 o 
   3   4   2        8.76       11.74      1.91 o 
   4   4   2       33.31       72.10      5.62 o 
   5   4   2      100.44       82.64      4.04 o 
   6   4   2      129.38      109.94      6.19 o 
   7   4   2       52.58       47.82      4.27 o 
   8   4   2       22.40       28.63      6.19 o 
  -9   5   2       64.68       60.33      4.51 o 
  -8   5   2      251.70      194.19      5.71 o 
  -7   5   2        9.44       52.84      3.27 o 
  -6   5   2       41.36       48.55      2.43 o 
  -5   5   2      127.33      106.82      3.37 o 
  -4   5   2      292.43      291.41      8.84 o 
  -3   5   2      262.62      285.97      7.02 o 
  -2   5   2      502.79      430.02     10.10 o 
  -1   5   2     1145.61     1087.57     22.91 o 
   0   5   2      183.15      218.45      5.11 o 
   1   5   2       89.60       72.19      2.34 o 
   2   5   2       72.87       68.73      2.83 o 
   3   5   2       89.60      103.73      3.73 o 
   4   5   2       96.29      214.37     10.84 o 
   5   5   2       16.90       14.80      4.27 o 
   6   5   2        6.13        4.63      2.87 o 
   7   5   2       95.62       83.48      8.74 o 
  -9   6   2       25.31       29.18      4.26 o 
  -8   6   2        3.89        5.99      2.04 o 
  -7   6   2      262.36      225.14      6.17 o 
  -6   6   2       25.22       46.34      6.25 o 
  -5   6   2      127.08      120.49      3.72 o 
  -4   6   2      216.93      198.94      6.67 o 
  -3   6   2       30.12       27.19      1.61 o 
  -2   6   2       33.98       33.64      2.87 o 
  -1   6   2      144.07      128.13      3.47 o 
   0   6   2       61.91       61.89      2.28 o 
   1   6   2       83.94       78.51      2.57 o 
   2   6   2       11.09       10.17      1.31 o 
   4   6   2       39.90       43.85      5.33 o 
   5   6   2      153.43      146.29      8.99 o 
   6   6   2       19.78       23.43      3.61 o 
   7   6   2        2.81       10.69      3.44 o 
  -9   7   2        3.71       -3.63      3.78 o 
  -8   7   2       22.29       27.57      2.44 o 
  -7   7   2       18.35       20.61      2.06 o 
  -6   7   2      124.78      137.78      4.28 o 
  -5   7   2      254.57      227.43      6.04 o 
  -4   7   2      304.60      281.58      8.44 o 
  -3   7   2       67.60       70.46      6.98 o 
  -2   7   2      108.68      108.02      4.59 o 
  -1   7   2      117.39      105.11      3.19 o 
   0   7   2       44.59       67.56      2.56 o 
   1   7   2       43.68       53.22      2.38 o 
   2   7   2      162.78      147.66      4.48 o 
   3   7   2        8.32        8.24      4.03 o 
   4   7   2       12.29        9.31      4.63 o 
   5   7   2        9.40        8.41      3.88 o 
   6   7   2       24.44       24.26      3.77 o 
  -9   8   2       23.19       12.60      4.47 o 
  -8   8   2       15.89       18.01      4.23 o 
  -7   8   2      110.20      103.02      6.68 o 
  -6   8   2        5.65       14.75      3.67 o 
  -5   8   2       96.01       75.65      3.29 o 
  -4   8   2      713.05      639.83     16.11 o 
  -3   8   2      251.29      230.99      6.91 o 
  -2   8   2       69.85       68.36      3.19 o 
  -1   8   2       66.59       51.81      2.49 o 
   0   8   2       58.22       62.29      2.67 o 
   1   8   2      226.89      200.65      5.19 o 
   2   8   2       31.56       29.16      4.73 o 
   4   8   2        6.78       15.47      5.08 o 
   5   8   2       24.81       11.96      3.70 o 
  -8   9   2        9.35       10.67      4.35 o 
  -7   9   2       33.06       44.10      5.09 o 
  -6   9   2       10.47       12.69      3.97 o 
  -5   9   2        0.50       -2.90      3.14 o 
  -4   9   2       19.38       19.46      3.60 o 
  -3   9   2       17.45       17.11      3.40 o 
  -2   9   2      287.79      257.39      6.44 o 
  -1   9   2       23.04       22.30      1.99 o 
   0   9   2       29.89       37.51      2.84 o 
   1   9   2        9.55        8.97      1.87 o 
   2   9   2        0.69       -1.28      4.23 o 
   3   9   2        8.68       13.03      4.93 o 
   4   9   2        1.02       -3.04      4.72 o 
  -7  10   2       20.54       29.90      4.97 o 
  -6  10   2       21.58       28.99      4.67 o 
  -5  10   2       54.26       52.24      5.22 o 
  -4  10   2        0.18        5.73      3.35 o 
  -3  10   2       70.90       73.92      5.58 o 
  -2  10   2       45.73       42.07      2.60 o 
  -1  10   2       51.22       56.84      2.98 o 
   0  10   2       84.51       99.44      3.67 o 
   1  10   2       35.71       32.64      5.50 o 
   2  10   2       11.50        4.87      4.88 o 
   3  10   2        2.07       -7.02      4.68 o 
  -7  11   2       29.26       27.69      5.21 o 
  -6  11   2       36.90       37.02      5.20 o 
  -5  11   2        8.39        7.35      4.16 o 
  -4  11   2       28.70       29.48      4.63 o 
  -3  11   2       48.00       43.91      7.46 o 
  -2  11   2       12.21        5.84      2.80 o 
  -1  11   2       66.96       67.37      3.34 o 
   0  11   2       12.65       11.90      5.05 o 
   1  11   2        3.01        6.08      4.99 o 
   2  11   2        6.41        6.00      5.33 o 
  -5  12   2        3.33       -0.97      4.20 o 
  -4  12   2        0.38        3.94      5.39 o 
  -3  12   2        5.92        0.81      4.30 o 
  -2  12   2        1.18        3.89      3.00 o 
  -1  12   2        3.64        1.82      4.81 o 
   0  12   2       34.03       42.07      6.44 o 
   0 -13   3        1.12        5.45      2.61 o 
   1 -13   3        2.91        5.32      2.79 o 
   2 -13   3       11.77       12.51      2.92 o 
   3 -13   3        1.74       -3.21      2.71 o 
   4 -13   3       26.87       23.86      5.59 o 
   5 -13   3       33.45       38.17      3.77 o 
  -2 -12   3       12.27        6.92      2.51 o 
  -1 -12   3       14.45       16.95      2.63 o 
   0 -12   3       28.68       36.88      3.37 o 
   1 -12   3       21.01       19.05      2.93 o 
   2 -12   3       45.70       48.92      3.57 o 
   3 -12   3        9.62       13.26      3.50 o 
   4 -12   3       53.01       53.88      3.77 o 
   5 -12   3        9.40        6.46      2.84 o 
   6 -12   3        2.19        0.54      4.33 o 
   7 -12   3        7.46        6.48      4.47 o 
  -3 -11   3        0.67       -3.04      2.19 o 
  -2 -11   3       47.37       44.41      3.04 o 
  -1 -11   3       30.03       31.01      2.74 o 
   0 -11   3       79.71      107.88      5.61 o 
   1 -11   3       45.12       43.49      3.30 o 
   2 -11   3        7.12        5.19      3.49 o 
   3 -11   3        0.09        1.55      2.32 o 
   4 -11   3       30.92       38.71      6.02 o 
   5 -11   3       20.37       16.55      5.05 o 
   6 -11   3       14.34       13.93      4.43 o 
   7 -11   3        3.73        0.42      4.10 o 
  -4 -10   3       10.73       12.41      2.91 o 
  -3 -10   3       40.49       43.85      3.37 o 
  -2 -10   3       20.46       18.71      2.38 o 
  -1 -10   3       25.21       26.00      2.72 o 
   0 -10   3        1.42        2.41      2.10 o 
   1 -10   3       54.46       50.97      3.20 o 
   2 -10   3      258.75      204.86      6.65 o 
   3 -10   3       62.87      101.17     10.33 o 
   4 -10   3       20.00       33.58      2.85 o 
   5 -10   3      100.46       81.97      4.04 o 
   6 -10   3      193.43      173.41      9.10 o 
   7 -10   3       24.17       32.64      4.84 o 
   8 -10   3       33.24       31.80      5.03 o 
  -5  -9   3        5.67        2.78      2.31 o 
  -4  -9   3       61.81       67.11      3.48 o 
  -3  -9   3       52.57       48.11      2.91 o 
  -2  -9   3        7.09        8.82      1.65 o 
  -1  -9   3       16.93       18.44      3.56 o 
   0  -9   3      122.43      129.36      7.62 o 
   1  -9   3       42.18       47.52      5.16 o 
   2  -9   3        9.39        5.45      1.94 o 
   3  -9   3       19.62       30.85      2.56 o 
   4  -9   3       62.32       62.87      3.45 o 
   5  -9   3      111.80      109.68      4.55 o 
   6  -9   3       37.64       35.80      4.44 o 
   7  -9   3       54.10       59.35      5.44 o 
   8  -9   3       14.72       18.80      4.31 o 
   9  -9   3        1.15        5.25      3.97 o 
  -6  -8   3        0.67       -0.45      2.84 o 
  -5  -8   3       39.75       42.77      3.08 o 
  -4  -8   3       70.36       62.48      3.24 o 
  -3  -8   3      191.55      173.52      4.44 o 
  -2  -8   3       29.50       33.54      2.31 o 
  -1  -8   3       77.89       74.35      6.20 o 
   0  -8   3       49.64       61.02      2.48 o 
   1  -8   3      160.67      143.01      4.87 o 
   2  -8   3       38.38       41.57      2.55 o 
   3  -8   3       15.44        8.88      1.85 o 
   4  -8   3       75.90       74.96      3.45 o 
   5  -8   3      147.08      160.68      5.44 o 
   6  -8   3       65.23       65.85      5.24 o 
   7  -8   3       84.24       68.89      5.35 o 
   8  -8   3        6.28        5.65      3.57 o 
   9  -8   3        9.09        5.43      3.80 o 
  -7  -7   3        5.77        9.14      5.22 o 
  -6  -7   3        7.34        6.75      4.66 o 
  -5  -7   3       64.27       55.17      5.13 o 
  -4  -7   3       64.40       59.30      3.08 o 
  -3  -7   3       50.22       45.80      2.23 o 
  -2  -7   3       17.27       15.73      1.68 o 
  -1  -7   3       45.48       44.79      2.77 o 
   0  -7   3       17.22       22.17      2.35 o 
   1  -7   3       99.29       99.62      4.59 o 
   2  -7   3       85.12       91.03      3.50 o 
   3  -7   3       27.82       35.89      2.45 o 
   4  -7   3      209.95      195.34      9.38 o 
   5  -7   3       32.08       38.17      3.98 o 
   6  -7   3      232.42      224.10      9.97 o 
   7  -7   3        6.56        4.33      3.12 o 
   8  -7   3      130.15      125.91      7.22 o 
   9  -7   3        0.85        1.11      3.47 o 
  -7  -6   3        7.78        6.48      4.96 o 
  -6  -6   3       44.41       82.49      7.36 o 
  -5  -6   3       53.15       52.48      3.91 o 
  -4  -6   3       31.09       36.31      5.00 o 
  -3  -6   3       16.55       14.35      1.85 o 
  -2  -6   3       19.89       22.86      1.67 o 
  -1  -6   3       72.87       69.50      3.08 o 
   0  -6   3      141.97      194.25      4.94 o 
   1  -6   3      145.60      168.04      5.12 o 
   2  -6   3      175.17      181.92      5.41 o 
   3  -6   3       59.08       73.47      3.18 o 
   4  -6   3      153.74      141.41      3.82 o 
   5  -6   3      148.81      103.42      8.72 o 
   6  -6   3       17.95       20.20      2.31 o 
   7  -6   3       47.15       57.76      3.61 o 
   8  -6   3       13.65        6.46      2.04 o 
   9  -6   3       18.54       19.81      6.02 o 
  -8  -5   3       70.51       67.08      7.56 o 
  -7  -5   3       30.47       33.23      5.83 o 
  -6  -5   3        2.11        3.73      4.12 o 
  -5  -5   3      109.45       93.94      5.39 o 
  -4  -5   3       31.91       44.98      5.87 o 
  -3  -5   3       18.79       33.43      2.55 o 
  -2  -5   3      746.27      620.10     18.36 o 
  -1  -5   3      102.68       82.10      3.76 o 
   0  -5   3      107.40      173.73      4.43 o 
   1  -5   3      325.53      314.16      8.46 o 
   2  -5   3      108.07       95.36      3.40 o 
   3  -5   3      422.76      463.36     10.52 o 
   4  -5   3      236.17      240.21      9.48 o 
   5  -5   3      109.69       92.02      3.79 o 
   6  -5   3        2.97       16.41      3.43 o 
   7  -5   3       24.04       26.01      2.74 o 
   8  -5   3       23.54       20.14      3.03 o 
   9  -5   3       33.21       27.25      3.27 o 
  -8  -4   3        3.69        0.21      4.89 o 
  -7  -4   3        7.65       20.72      5.10 o 
  -6  -4   3       53.20       56.64      6.23 o 
  -5  -4   3      130.26      110.22      4.79 o 
  -4  -4   3      143.65      194.07     12.28 o 
  -3  -4   3       66.23       91.38      3.84 o 
  -2  -4   3      929.99      797.82     23.13 o 
  -1  -4   3      510.89      433.21     11.66 o 
   0  -4   3      117.46      134.77      2.95 o 
   1  -4   3     2359.96     2241.64     55.68 o 
   2  -4   3     2061.75     1898.37     47.20 o 
   3  -4   3      692.17      833.32     38.22 o 
   4  -4   3       69.24       70.88      4.64 o 
   5  -4   3       86.42       71.23      3.25 o 
   6  -4   3       72.85       59.65      3.44 o 
   7  -4   3       25.30      165.51      6.14 o 
   8  -4   3       10.04       10.11      5.99 o 
   9  -4   3        8.49        5.58      2.77 o 
  -8  -3   3       31.57       36.32      6.24 o 
  -7  -3   3       13.97       44.95      5.99 o 
  -6  -3   3       73.51      142.90      9.26 o 
  -5  -3   3       28.55       24.61      2.31 o 
  -4  -3   3       78.82      102.95     10.80 o 
  -3  -3   3      102.19      291.14      8.97 o 
  -2  -3   3      550.09      531.37     21.52 o 
  -1  -3   3      130.11      179.41      5.18 o 
   0  -3   3      394.96      371.31      7.20 o 
   1  -3   3      191.63      230.87      6.69 o 
   2  -3   3      617.48      585.39     14.83 o 
   3  -3   3       79.10       83.34      2.70 o 
   4  -3   3       10.48       41.19      2.32 o 
   5  -3   3       51.11       54.16      2.29 o 
   6  -3   3       44.97       39.79      1.98 o 
   7  -3   3      228.44      227.75      5.30 o 
   8  -3   3       65.53       66.77      4.41 o 
   9  -3   3       30.30       32.03      6.41 o 
  -9  -2   3       11.13        6.52      5.88 o 
  -8  -2   3       32.60       35.94      6.36 o 
  -7  -2   3        2.32        8.38      4.53 o 
  -6  -2   3       19.25       16.53      4.23 o 
  -5  -2   3       73.95       79.96      2.83 o 
  -4  -2   3      214.87      256.12     10.65 o 
  -3  -2   3     1843.64     1728.91     46.73 o 
  -2  -2   3      198.46      179.98      5.74 o 
  -1  -2   3     1030.23      941.82     24.03 o 
   0  -2   3     1369.12     1340.88     34.73 o 
   1  -2   3      734.12      690.21     14.57 o 
   2  -2   3      482.44      476.82     10.22 o 
   3  -2   3       85.04       81.79      3.64 o 
   4  -2   3       61.06       69.78      2.30 o 
   5  -2   3      104.54       99.67      2.72 o 
   6  -2   3       17.32       15.17      1.94 o 
   7  -2   3      150.16      143.99      3.79 o 
   8  -2   3       81.26       75.94      2.86 o 
   9  -2   3       12.84       21.61      6.09 o 
  -9  -1   3        1.48        5.41      5.73 o 
  -8  -1   3       48.38       44.36      6.70 o 
  -7  -1   3       56.34       70.55      7.22 o 
  -6  -1   3       80.70       58.87      3.58 o 
  -5  -1   3        2.97        4.43      1.78 o 
  -4  -1   3       38.73       36.28      2.98 o 
  -3  -1   3      198.73      152.18      5.11 o 
  -2  -1   3      652.60      569.56     16.67 o 
  -1  -1   3     1506.90     1339.23     38.26 o 
   0  -1   3      579.94      617.86     14.32 o 
   1  -1   3      571.34      529.62      9.66 o 
   2  -1   3      227.56      189.27      3.70 o 
   3  -1   3      136.06      109.44      2.94 o 
   4  -1   3      124.46      107.43      6.69 o 
   5  -1   3       17.79       25.02      2.11 o 
   6  -1   3       39.66       58.71      4.46 o 
   7  -1   3       43.63       57.35      2.93 o 
   8  -1   3        0.55       -2.75      1.98 o 
   9  -1   3       16.62       11.40      5.83 o 
  -9   0   3        1.35        6.58      5.58 o 
  -8   0   3       91.20       73.41      7.65 o 
  -7   0   3       19.44       18.30      4.79 o 
  -6   0   3       30.48       22.05      5.10 o 
  -5   0   3       51.51       45.54      3.96 o 
  -4   0   3       78.23       72.68      3.25 o 
  -3   0   3       72.98       72.06      3.12 o 
  -2   0   3       50.40       44.94      2.62 o 
  -1   0   3       90.78       81.67      1.94 o 
   0   0   3     1801.91     1881.20     42.02 o 
   1   0   3      428.76      355.32      9.66 o 
   2   0   3     1161.17     1073.96     28.12 o 
   3   0   3     1092.33     1062.37     27.93 o 
   4   0   3      166.21      137.72      4.68 o 
   5   0   3       31.89       31.06      2.38 o 
   6   0   3       14.75       16.55      1.94 o 
   7   0   3        6.28       14.72      2.13 o 
   8   0   3       10.87       17.51      3.64 o 
   9   0   3        2.67        6.58      5.57 o 
  -9   1   3       42.87       41.78      7.15 o 
  -8   1   3       15.67       12.01      5.22 o 
  -7   1   3      375.99      304.32     10.04 o 
  -6   1   3       27.69       35.66      2.77 o 
  -5   1   3       18.60       15.63      1.88 o 
  -4   1   3       15.04       12.79      1.61 o 
  -3   1   3       99.07       82.00      4.50 o 
  -2   1   3      351.71      275.71      6.71 o 
  -1   1   3      404.56      345.29      9.95 o 
   0   1   3      199.87      189.25      5.40 o 
   1   1   3     1513.88     1352.86     35.20 o 
   2   1   3      694.48      637.87     17.06 o 
   3   1   3      389.47      498.34     13.62 o 
   4   1   3      138.85      145.48      6.00 o 
   5   1   3       43.93       40.16      2.76 o 
   6   1   3       79.51       90.52      3.48 o 
   7   1   3       47.22       54.94      3.08 o 
   8   1   3        3.70        6.69      2.37 o 
   9   1   3       10.44       14.05      5.99 o 
  -9   2   3       13.97       19.54      6.44 o 
  -8   2   3       41.54       37.41      6.60 o 
  -7   2   3       54.47      156.58      6.06 o 
  -6   2   3       45.92       51.48      7.20 o 
  -5   2   3      132.90      100.44      4.09 o 
  -4   2   3       82.09       80.68      4.32 o 
  -3   2   3      194.87      654.86     19.15 o 
  -2   2   3     1923.92     1649.48     37.99 o 
  -1   2   3     1209.08     1082.19     32.08 o 
   0   2   3      650.26      616.67     13.28 o 
   1   2   3      455.82      419.31     11.47 o 
   2   2   3      259.97      239.35      7.03 o 
   3   2   3      359.27      456.46     12.63 o 
   4   2   3      141.24      138.09      4.88 o 
   5   2   3       61.78       56.42      3.22 o 
   6   2   3       56.19       65.47      3.13 o 
   7   2   3       32.56       34.60      2.71 o 
   8   2   3       17.35       11.27      2.47 o 
  -9   3   3       13.42        7.00      6.07 o 
  -8   3   3       34.66       37.49      3.40 o 
  -7   3   3        4.65       71.95      7.75 o 
  -6   3   3       92.68       82.92      3.85 o 
  -5   3   3       26.11       30.55      2.40 o 
  -4   3   3      195.26      188.41      6.24 o 
  -3   3   3      204.23      419.86     12.66 o 
  -2   3   3      488.29      467.15     11.08 o 
  -1   3   3     1832.31     1675.62     38.30 o 
   0   3   3       90.24      107.89      2.88 o 
   1   3   3       30.07       30.77      2.08 o 
   2   3   3     1283.32     1177.94     31.02 o 
   3   3   3        2.45        6.94      1.65 o 
   4   3   3        2.47        4.14      1.82 o 
   5   3   3      119.76      105.47      5.11 o 
   6   3   3        8.47       12.27      2.09 o 
   7   3   3        7.97       14.84      2.38 o 
   8   3   3        0.91        4.21      2.39 o 
  -9   4   3       19.96       27.87      6.83 o 
  -8   4   3       73.48       53.85      4.56 o 
  -7   4   3       50.26       59.47      3.54 o 
  -6   4   3       11.67       17.01      2.21 o 
  -5   4   3      236.15      173.27      6.03 o 
  -4   4   3       51.44       57.54      4.88 o 
  -3   4   3      305.05      407.64      9.73 o 
  -2   4   3      480.40      447.99      9.09 o 
  -1   4   3      445.39      389.05     10.84 o 
   0   4   3      122.07      163.29      3.93 o 
   1   4   3       44.29       41.66      1.49 o 
   2   4   3       82.64       85.50      3.64 o 
   3   4   3        4.07        8.32      2.05 o 
   4   4   3      120.79      110.61      4.49 o 
   5   4   3      108.74       92.34      4.32 o 
   6   4   3        4.86        5.26      4.28 o 
   7   4   3      106.59       96.24      4.08 o 
  -9   5   3       19.65       23.54      2.67 o 
  -8   5   3       20.10       20.90      2.41 o 
  -7   5   3       27.89       33.84      2.39 o 
  -6   5   3       65.26       84.81      6.02 o 
  -5   5   3       68.34       69.41      2.76 o 
  -4   5   3      347.59      311.37      8.03 o 
  -3   5   3        1.78        3.37      1.18 o 
  -2   5   3       12.09       20.77      1.57 o 
  -1   5   3       49.34       39.02      2.37 o 
   0   5   3      265.86      316.01      7.08 o 
   1   5   3       19.81       20.51      1.25 o 
   2   5   3      123.34      123.87      3.29 o 
   3   5   3       11.83        9.21      1.35 o 
   4   5   3       48.99       55.05      5.99 o 
   5   5   3       30.80       30.40      3.91 o 
   6   5   3        2.25        7.12      3.00 o 
   7   5   3       19.03       12.94      3.48 o 
  -9   6   3        4.30        4.93      2.24 o 
  -8   6   3       97.84       73.91      3.58 o 
  -7   6   3       71.88       65.72      4.65 o 
  -6   6   3       41.88       56.82      3.68 o 
  -5   6   3      111.15      101.66      3.45 o 
  -4   6   3       66.78       46.98      2.38 o 
  -3   6   3       16.28       18.17      1.55 o 
  -2   6   3       69.49       70.57      3.39 o 
  -1   6   3       93.47       75.07      3.31 o 
   0   6   3      170.11      182.56      4.52 o 
   1   6   3       55.70       56.28      2.19 o 
   2   6   3       56.37       42.37      2.85 o 
   3   6   3      229.82      211.53     10.81 o 
   4   6   3       73.54       67.01      6.52 o 
   5   6   3        8.73        3.56      4.36 o 
   6   6   3        3.68        0.31      3.10 o 
  -9   7   3       13.09       13.82      3.37 o 
  -8   7   3        7.73       12.36      2.31 o 
  -7   7   3       19.76       19.76      2.12 o 
  -6   7   3       51.85       45.20      2.55 o 
  -5   7   3      196.33      184.59      5.20 o 
  -4   7   3        0.70        2.85      5.13 o 
  -3   7   3        5.46        5.70      1.53 o 
  -2   7   3       16.39       15.45      2.06 o 
  -1   7   3      205.25      178.79      4.62 o 
   0   7   3       22.09       22.65      1.60 o 
   1   7   3       54.52       56.14      2.35 o 
   2   7   3       96.07       82.29      6.64 o 
   3   7   3       13.54       15.60      4.45 o 
   4   7   3       47.71       57.01      6.22 o 
   5   7   3        5.95        1.26      4.47 o 
   6   7   3        7.15        6.39      3.50 o 
  -8   8   3        6.01        5.49      4.18 o 
  -7   8   3       27.95       31.67      4.77 o 
  -6   8   3       65.47       61.98      3.16 o 
  -5   8   3        9.63        9.27      1.64 o 
  -4   8   3       95.18       82.02      3.12 o 
  -3   8   3       40.73       71.88     10.45 o 
  -2   8   3      174.53      146.89      5.46 o 
  -1   8   3       45.15       41.15      2.27 o 
   0   8   3      173.67      211.01      5.36 o 
   1   8   3       27.05       28.30      1.92 o 
   2   8   3       23.84       22.06      4.63 o 
   3   8   3      140.55      123.70      8.47 o 
   4   8   3       17.88       23.35      5.51 o 
   5   8   3        1.36       -1.18      4.93 o 
  -8   9   3       11.41       15.16      4.80 o 
  -6   9   3      106.98      100.72      6.80 o 
  -5   9   3       21.98       21.16      3.96 o 
  -4   9   3       26.11       32.70      3.95 o 
  -3   9   3        2.56        4.16      2.51 o 
  -2   9   3      117.37      105.25      4.72 o 
  -1   9   3       66.82       60.43      2.84 o 
   0   9   3      102.28      111.07      3.62 o 
   1   9   3       27.08       21.09      4.73 o 
   2   9   3       39.02       34.64      5.50 o 
   3   9   3        2.26        4.52      4.76 o 
   4   9   3        0.20       -2.96      4.94 o 
  -7  10   3        4.65        5.33      4.15 o 
  -6  10   3        1.10        2.54      3.87 o 
  -5  10   3       12.75       19.05      4.27 o 
  -4  10   3       42.48       40.77      5.76 o 
  -3  10   3        7.39       10.54      3.49 o 
  -2  10   3       41.06       44.41      4.84 o 
  -1  10   3      103.94       94.92      4.72 o 
   0  10   3       42.14       39.49      5.57 o 
   1  10   3       44.26       36.06      5.71 o 
   2  10   3       37.74       34.57      6.00 o 
   3  10   3        6.10        1.89      5.11 o 
  -6  11   3        6.17       10.98      4.60 o 
  -5  11   3       21.80       24.25      4.65 o 
  -4  11   3       55.19       52.50      4.03 o 
  -3  11   3        1.82        1.83      2.78 o 
  -2  11   3       31.18       39.96      3.66 o 
  -1  11   3       12.46       12.33      4.95 o 
   0  11   3        5.49        6.07      4.59 o 
   1  11   3       28.05       23.90      5.87 o 
  -4  12   3       16.28       19.25      3.56 o 
  -3  12   3        5.59        6.47      3.13 o 
  -2  12   3        1.67        0.68      4.93 o 
  -1  12   3       20.61       11.90      5.54 o 
  -1 -13   4        4.28        2.48      2.64 o 
   0 -13   4        0.01        2.03      2.86 o 
   1 -13   4       41.35       38.11      3.60 o 
   2 -13   4       40.91       39.49      4.62 o 
   3 -13   4       11.56       14.20      3.06 o 
   4 -13   4       18.16       17.54      3.20 o 
   5 -13   4       60.78       62.28      6.37 o 
  -2 -12   4        2.83       -0.14      2.37 o 
  -1 -12   4       13.53       10.51      2.71 o 
   0 -12   4       94.99      125.50      5.40 o 
   1 -12   4       50.87       49.94      4.84 o 
   2 -12   4        2.68        6.36      2.80 o 
   3 -12   4        2.92        2.54      2.55 o 
   4 -12   4        0.08        4.45      4.66 o 
   5 -12   4       19.36       18.67      3.10 o 
   6 -12   4       60.43       59.34      6.06 o 
   7 -12   4        9.67       38.55      5.52 o 
  -3 -11   4       39.75       46.06      3.44 o 
  -2 -11   4       13.61       10.89      2.47 o 
  -1 -11   4       16.02       13.29      2.84 o 
   0 -11   4        5.63       12.76      2.64 o 
   1 -11   4      247.37      218.66      7.17 o 
   2 -11   4       42.26       38.57      5.17 o 
   3 -11   4       15.43       17.23      2.70 o 
   4 -11   4       22.38       22.50      2.91 o 
   5 -11   4       47.56       49.67      3.55 o 
   6 -11   4        5.89       13.85      4.29 o 
   7 -11   4        1.77       18.80      4.70 o 
  -4 -10   4        6.03        9.15      2.90 o 
  -3 -10   4       56.76       55.85      3.34 o 
  -2 -10   4       25.65       20.70      2.47 o 
  -1 -10   4       33.94       33.30      2.99 o 
   0 -10   4       66.33       86.35      4.13 o 
   1 -10   4       54.71       52.99      3.41 o 
   2 -10   4       52.00       49.91      3.21 o 
   3 -10   4        4.71       13.27      5.03 o 
   4 -10   4       42.21       70.82     10.18 o 
   5 -10   4        9.74       12.21      3.69 o 
   6 -10   4       31.82       35.17      4.70 o 
   7 -10   4       51.37       77.53      6.27 o 
   8 -10   4       10.14       13.72      4.41 o 
  -5  -9   4        3.62        2.72      3.88 o 
  -4  -9   4       96.29       76.66      3.60 o 
  -3  -9   4        2.23        8.70      1.81 o 
  -2  -9   4       33.64       35.37      2.34 o 
  -1  -9   4       30.99       34.40      2.77 o 
   0  -9   4       25.17       30.58      2.55 o 
   1  -9   4      235.39      202.46      6.46 o 
   2  -9   4       25.86       28.67      2.44 o 
   3  -9   4       10.04       10.24      3.51 o 
   4  -9   4       17.88       25.76      2.52 o 
   5  -9   4      222.30      210.51      6.74 o 
   6  -9   4        2.82       -3.51      3.14 o 
   7  -9   4       14.43       24.27      4.40 o 
   8  -9   4       35.96       18.52      4.33 o 
   9  -9   4        2.58        3.18      3.91 o 
  -6  -8   4       29.21       29.84      3.54 o 
  -5  -8   4       15.49       17.05      3.05 o 
  -4  -8   4        3.45        9.83      2.18 o 
  -3  -8   4      104.80       75.55      2.89 o 
  -2  -8   4      218.27      190.71      6.22 o 
  -1  -8   4       89.29       91.91      3.99 o 
   0  -8   4      104.18      113.98      3.52 o 
   1  -8   4       26.01       23.64      2.74 o 
   2  -8   4      129.45      110.71      4.11 o 
   3  -8   4       23.87       23.15      2.18 o 
   5  -8   4      167.89      148.46      5.14 o 
   6  -8   4      160.07      142.71      7.59 o 
   7  -8   4       96.83       75.73      5.71 o 
   8  -8   4       61.50       60.29      5.47 o 
   9  -8   4        4.83        4.63      3.68 o 
  -7  -7   4       60.75       71.36      7.98 o 
  -6  -7   4       52.78       33.74      5.73 o 
  -5  -7   4        6.31        4.76      4.14 o 
  -4  -7   4      126.13      115.52      5.25 o 
  -3  -7   4       32.80       37.87      2.09 o 
  -2  -7   4        2.65        1.62      1.13 o 
  -1  -7   4      113.55      118.95      3.63 o 
   0  -7   4      106.17      114.24      3.42 o 
   1  -7   4      198.32      162.73      5.19 o 
   2  -7   4       58.10       56.98      3.27 o 
   3  -7   4       37.66       42.59      2.63 o 
   4  -7   4       46.63       50.41      2.84 o 
   5  -7   4      184.21      174.53      5.60 o 
   6  -7   4      163.71      162.58      7.97 o 
   7  -7   4       38.70       39.97      4.23 o 
   8  -7   4       17.29       19.48      3.83 o 
   9  -7   4       10.78       15.57      2.83 o 
  -7  -6   4       61.93       60.02      7.33 o 
  -6  -6   4       39.67       36.04      5.63 o 
  -5  -6   4       23.66       13.67      2.81 o 
  -4  -6   4       49.09       48.33      3.55 o 
  -3  -6   4        9.11       16.44      1.89 o 
  -2  -6   4      250.56      230.30      5.87 o 
  -1  -6   4       21.39       22.10      2.81 o 
   0  -6   4      121.06      174.82      4.57 o 
   1  -6   4     1551.11     1444.06     36.23 o 
   2  -6   4      349.44      362.86      9.78 o 
   3  -6   4       72.13      117.69      3.97 o 
   4  -6   4      151.08      179.19     11.40 o 
   5  -6   4       13.82       22.49      2.13 o 
   6  -6   4        4.92        9.85      3.24 o 
   7  -6   4        4.91       48.93      3.42 o 
   8  -6   4        2.68        4.23      2.03 o 
   9  -6   4       14.16       10.87      3.32 o 
  -8  -5   4        4.78       10.07      5.76 o 
  -7  -5   4       99.54       89.29      8.14 o 
  -6  -5   4        3.07        3.66      4.33 o 
  -5  -5   4      126.53      112.97      5.08 o 
  -4  -5   4      158.35      125.84      5.15 o 
  -3  -5   4       16.25       28.16      4.26 o 
  -2  -5   4       14.28       14.28      1.61 o 
  -1  -5   4      152.15      161.99      4.03 o 
   0  -5   4      542.29      625.27     11.98 o 
   1  -5   4      407.26      406.21     10.74 o 
   2  -5   4     2003.49     1886.81     47.00 o 
   3  -5   4      258.44      654.19     22.86 o 
   4  -5   4        9.83       12.68      2.17 o 
   5  -5   4      155.23      135.31      4.87 o 
   6  -5   4      102.40      105.35      4.45 o 
   7  -5   4      115.89      162.94      4.86 o 
   8  -5   4      116.41      103.67      4.09 o 
   9  -5   4       76.68       75.32      3.51 o 
  -8  -4   4        2.46        2.39      5.33 o 
  -7  -4   4       45.75       41.04      6.25 o 
  -5  -4   4       30.44       37.36      4.84 o 
  -4  -4   4       41.62       44.52      2.68 o 
  -3  -4   4      152.12      151.47      4.20 o 
  -2  -4   4      274.31      272.25     15.47 o 
  -1  -4   4       96.11       87.44      9.37 o 
   0  -4   4      333.82      430.70      8.38 o 
   1  -4   4      583.04      580.86     12.24 o 
   2  -4   4       67.57       69.07      2.71 o 
   3  -4   4       69.00       84.28      3.03 o 
   4  -4   4       78.31       92.60      3.59 o 
   5  -4   4       22.85       28.85      1.91 o 
   6  -4   4      397.33      356.62      7.61 o 
   7  -4   4      151.57      141.49      3.83 o 
   8  -4   4        6.58        5.42      2.25 o 
   9  -4   4        0.63        1.38      2.74 o 
  -8  -3   4       10.78       12.46      5.43 o 
  -7  -3   4        3.79       47.39      6.43 o 
  -5  -3   4      188.44      162.23      7.08 o 
  -4  -3   4      179.68      223.52      5.82 o 
  -3  -3   4      868.74      928.03     21.41 o 
  -2  -3   4      678.41      641.59     18.66 o 
  -1  -3   4      763.94      739.93     16.92 o 
   0  -3   4     1329.41     1387.90     28.67 o 
   1  -3   4      700.06      611.38     15.51 o 
   2  -3   4      412.80      391.72     12.93 o 
   3  -3   4      209.58      235.53      7.45 o 
   4  -3   4       35.13       50.65      3.14 o 
   5  -3   4        9.25        6.46      1.33 o 
   6  -3   4      515.71      454.00      9.41 o 
   7  -3   4       12.05       26.77      4.36 o 
   8  -3   4       75.83       51.71      3.84 o 
   9  -3   4       65.38       87.76      4.84 o 
  -9  -2   4        4.55        3.02      5.67 o 
  -8  -2   4        5.37       10.07      5.08 o 
  -7  -2   4       34.40       41.81      5.84 o 
  -6  -2   4       82.82       69.44      3.89 o 
  -5  -2   4       45.65       42.88      5.04 o 
  -4  -2   4       52.84       56.68      3.00 o 
  -3  -2   4      122.00      117.21      4.33 o 
  -2  -2   4     1267.96     1067.95     30.77 o 
  -1  -2   4      614.83      517.45     11.93 o 
   0  -2   4      747.83      850.21     20.62 o 
   1  -2   4      806.09      778.96     16.45 o 
   2  -2   4      199.24      187.60      5.32 o 
   3  -2   4      627.68      560.08     15.16 o 
   4  -2   4      171.00      150.21      5.01 o 
   5  -2   4      108.23      104.33      4.09 o 
   6  -2   4       80.10      218.26     23.08 o 
   7  -2   4      284.18      278.86      7.46 o 
   8  -2   4       16.34       14.29      2.37 o 
   9  -2   4       19.67       20.77      3.22 o 
  -9  -1   4       19.55       23.82      6.46 o 
  -8  -1   4       22.57       20.91      5.92 o 
  -7  -1   4      112.77       95.31      4.70 o 
  -6  -1   4       68.73       76.14      3.99 o 
  -5  -1   4      543.61      448.13     13.67 o 
  -4  -1   4      115.24      120.72     13.66 o 
  -3  -1   4      348.46      319.45      9.81 o 
  -2  -1   4      292.65      306.19      9.35 o 
  -1  -1   4       92.61       99.87      2.31 o 
   0  -1   4     1183.53     1278.36     24.48 o 
   1  -1   4      130.15      130.33      2.71 o 
   2  -1   4      500.06      503.88     13.24 o 
   3  -1   4      397.88      344.64      7.76 o 
   4  -1   4      153.73      146.77      3.81 o 
   5  -1   4      648.10      557.47     14.52 o 
   6  -1   4      258.99      253.92      7.27 o 
   7  -1   4       35.30       30.95      2.52 o 
   8  -1   4        6.54        9.29      2.34 o 
   9  -1   4       49.90       57.51      7.39 o 
  -9   0   4       25.19       19.10      6.39 o 
  -8   0   4       19.96       16.29      5.79 o 
  -7   0   4      187.11      193.89      7.19 o 
  -6   0   4      203.88      222.15     17.87 o 
  -5   0   4      187.60      167.78      5.96 o 
  -4   0   4      121.71      122.56      4.57 o 
  -3   0   4      659.16      596.93     17.66 o 
  -2   0   4      197.59      167.24      5.56 o 
  -1   0   4      558.91      545.73     10.68 o 
   0   0   4      603.81      608.41     13.92 o 
   1   0   4      102.79       95.29      3.32 o 
   2   0   4      565.06      537.31     14.50 o 
   3   0   4       92.32      110.96      4.03 o 
   4   0   4       99.71      107.88      4.98 o 
   5   0   4        1.86        1.87      1.09 o 
   6   0   4      116.02       96.27      4.30 o 
   7   0   4        6.50       14.75      3.00 o 
   8   0   4        4.56        4.55      3.70 o 
   9   0   4       16.90       17.04      6.24 o 
  -9   1   4       65.32       50.36      7.73 o 
  -8   1   4        6.37       11.65      2.80 o 
  -7   1   4       25.30       76.04     10.11 o 
  -6   1   4      402.59      399.55     12.47 o 
  -5   1   4       28.07       17.96      2.06 o 
  -4   1   4        4.26        8.79      1.58 o 
  -3   1   4      229.89      248.55      7.86 o 
  -2   1   4      341.65      306.19      7.43 o 
  -1   1   4      616.43      544.02     14.24 o 
   0   1   4     1127.33     1221.72     31.84 o 
   1   1   4     1143.37     1225.73     32.05 o 
   2   1   4      500.13      489.74     13.36 o 
   3   1   4      577.61      698.12     18.79 o 
   4   1   4      122.14      130.68      4.75 o 
   5   1   4      337.89      316.03      9.47 o 
   6   1   4       68.21       87.07      4.27 o 
   7   1   4        7.92       25.21      3.44 o 
   8   1   4       44.12       48.07      3.26 o 
  -9   2   4        1.43        5.74      6.21 o 
  -8   2   4       21.07       25.17      4.57 o 
  -7   2   4       70.58       46.23      4.14 o 
  -6   2   4      350.02      341.20     10.88 o 
  -5   2   4        2.76        5.36      1.71 o 
  -4   2   4       49.94       70.41      4.92 o 
  -3   2   4       52.56       92.22      2.90 o 
  -2   2   4      188.78      182.40      6.63 o 
  -1   2   4      885.98      826.97     18.87 o 
   0   2   4      709.01      920.81     19.67 o 
   1   2   4       32.11       32.55      2.13 o 
   2   2   4      592.59      643.93     17.37 o 
   3   2   4      107.89      112.12      4.16 o 
   4   2   4       23.04       32.46      2.44 o 
   5   2   4       49.42       38.73      2.93 o 
   6   2   4       65.28      109.83     13.85 o 
   7   2   4        5.02        5.23      3.37 o 
   8   2   4        8.83        6.95      2.64 o 
  -9   3   4       44.93       60.78      4.36 o 
  -8   3   4      123.12       91.88      4.69 o 
  -7   3   4       71.38      186.33      6.86 o 
  -6   3   4       70.32      167.31      7.85 o 
  -5   3   4       89.04       86.61      3.89 o 
  -4   3   4        1.74        2.86      1.44 o 
  -3   3   4      244.77      502.00     12.05 o 
  -2   3   4     1593.28     1482.21     34.29 o 
  -1   3   4      576.49      509.78     12.08 o 
   0   3   4      358.50      590.58     12.85 o 
   1   3   4      273.56      272.63      7.97 o 
   2   3   4        1.21        1.07      1.61 o 
   3   3   4      120.10      121.30      4.55 o 
   4   3   4       56.63       51.91      3.26 o 
   5   3   4      112.02      108.84      4.72 o 
   6   3   4       35.74       29.95      3.01 o 
   7   3   4       84.18       78.13      3.78 o 
   8   3   4        9.84       20.04      2.90 o 
  -9   4   4        0.62        1.68      3.95 o 
  -8   4   4        5.74        1.95      2.43 o 
  -7   4   4        4.23       13.85      2.52 o 
  -5   4   4       32.05       35.60      4.64 o 
  -4   4   4      143.12      152.55      5.54 o 
  -3   4   4       78.27       95.95      3.96 o 
  -2   4   4      431.22      408.41      9.91 o 
  -1   4   4     1304.90     1245.56     33.22 o 
   0   4   4      156.35      193.00      5.83 o 
   1   4   4       98.80       88.31      3.66 o 
   2   4   4      342.60      299.86      8.89 o 
   3   4   4        8.55        7.02      2.20 o 
   4   4   4       37.28       43.08      3.12 o 
   5   4   4       63.08       59.96      3.80 o 
   6   4   4       72.31       67.27      4.06 o 
   7   4   4       56.10       60.19      3.55 o 
  -9   5   4        8.26       11.59      2.47 o 
  -8   5   4       10.32        9.02      2.67 o 
  -7   5   4       37.54       31.23      2.97 o 
  -6   5   4       41.92       76.95      5.35 o 
  -5   5   4      233.57      201.27      5.56 o 
  -4   5   4       61.61       60.87      3.33 o 
  -3   5   4       30.28       73.76      4.04 o 
  -2   5   4       96.77       94.43      9.24 o 
  -1   5   4      154.16      161.13      7.16 o 
   0   5   4       49.43       61.64      2.85 o 
   1   5   4      200.63      181.23      4.37 o 
   2   5   4       39.05       37.93      3.00 o 
   3   5   4       21.64       28.18      2.77 o 
   4   5   4       92.21       96.27      6.35 o 
   5   5   4       29.42       26.72      4.89 o 
   6   5   4       59.62       54.04      4.01 o 
   7   5   4        8.85        9.04      2.69 o 
  -9   6   4        5.46        0.70      3.66 o 
  -8   6   4      101.02       83.14      3.85 o 
  -7   6   4       93.53       81.02      3.44 o 
  -6   6   4      208.67      192.44      5.54 o 
  -5   6   4       80.81       75.84      3.12 o 
  -4   6   4       36.83       37.28      2.28 o 
  -3   6   4        4.37        3.30      1.21 o 
  -2   6   4      135.99      120.49      4.43 o 
  -1   6   4       11.86       12.64      1.78 o 
   0   6   4       77.39       89.49      3.71 o 
   1   6   4       55.55       49.79      2.24 o 
   2   6   4       93.90       94.70      6.87 o 
   3   6   4       23.11       24.40      4.56 o 
   4   6   4       43.43       42.59      5.56 o 
   5   6   4       56.49       49.30      5.94 o 
   6   6   4       30.98       27.09      5.26 o 
  -9   7   4        2.02       11.66      4.60 o 
  -8   7   4       65.36       60.71      3.27 o 
  -7   7   4        3.66        3.14      1.91 o 
  -6   7   4       11.01       11.37      1.88 o 
  -5   7   4      301.38      290.73      7.61 o 
  -4   7   4       27.49       31.57      2.11 o 
  -3   7   4       32.98       34.56      2.05 o 
  -2   7   4       34.88       35.71      2.60 o 
  -1   7   4      209.96      171.88      5.86 o 
   0   7   4       56.13       66.78      3.44 o 
   1   7   4       14.20        8.96      3.72 o 
   2   7   4      125.66      107.09      7.56 o 
   3   7   4       27.37       30.60      5.20 o 
   4   7   4       63.76       62.47      6.80 o 
   5   7   4        4.44        6.16      4.69 o 
  -8   8   4       20.30       22.16      4.80 o 
  -7   8   4       30.72       43.25      5.14 o 
  -6   8   4       58.51       58.01      7.41 o 
  -5   8   4       40.24       39.62      2.51 o 
  -4   8   4       48.38       61.20      3.44 o 
  -3   8   4        9.44       11.17      1.71 o 
  -2   8   4       42.99       40.80      3.12 o 
  -1   8   4       37.60       30.78      2.70 o 
   0   8   4       17.93       20.89      2.42 o 
   1   8   4       27.70       20.94      4.37 o 
   2   8   4       35.51       25.70      5.04 o 
   3   8   4       18.49       11.83      4.83 o 
   4   8   4        4.78       -1.20      4.66 o 
  -8   9   4        2.55        3.95      4.46 o 
  -7   9   4        0.26       10.61      4.23 o 
  -6   9   4        4.78        8.21      3.94 o 
  -5   9   4       39.03       30.42      3.18 o 
  -4   9   4       16.42       25.16      2.87 o 
  -3   9   4        8.67        9.13      1.78 o 
  -2   9   4       32.76       34.89      3.09 o 
  -1   9   4      159.20      143.55      6.75 o 
   0   9   4       20.78       30.19      4.92 o 
   1   9   4        5.89        6.96      4.45 o 
   2   9   4       11.01       22.59      5.42 o 
   3   9   4       64.28       63.68      7.02 o 
  -7  10   4        9.80        5.01      4.30 o 
  -6  10   4       37.52       29.68      6.13 o 
  -5  10   4       10.17        7.89      5.33 o 
  -4  10   4       14.80       22.95      3.04 o 
  -3  10   4        4.47        3.13      2.59 o 
  -2  10   4       12.98       13.46      2.77 o 
  -1  10   4      109.52       88.57      7.33 o 
   0  10   4       34.09       44.77      5.83 o 
   1  10   4        7.33        5.48      4.86 o 
   2  10   4       12.91       11.87      5.34 o 
  -5  11   4       29.14       26.82      8.39 o 
  -4  11   4       10.23        7.01      3.06 o 
  -3  11   4        7.68       12.41      3.02 o 
  -2  11   4       24.29       16.09      5.02 o 
  -1  11   4       35.04       45.41      5.94 o 
   0  11   4       28.42       31.55      5.66 o 
   1  11   4        3.97        2.46      4.99 o 
  -1 -13   5       19.99       22.31      3.47 o 
   0 -13   5        1.40        1.51      2.92 o 
   1 -13   5        8.10       18.86      3.21 o 
   2 -13   5       17.41       20.20      5.40 o 
   3 -13   5       61.25       61.92      4.19 o 
   4 -13   5        5.93        1.89      5.13 o 
   5 -13   5       19.78       26.67      3.52 o 
  -2 -12   5        8.82        8.28      2.61 o 
  -1 -12   5       47.75       49.54      6.57 o 
   0 -12   5       40.42       47.59      5.01 o 
   1 -12   5       15.11       15.43      5.53 o 
   2 -12   5        5.12        3.26      2.59 o 
   3 -12   5        1.14        4.89      3.57 o 
   4 -12   5       49.85       48.85      3.72 o 
   5 -12   5        2.49        2.67      3.42 o 
   6 -12   5       80.87       68.12      4.34 o 
   7 -12   5        0.38        4.77      4.47 o 
  -3 -11   5        1.07        6.61      2.43 o 
  -2 -11   5       12.04        6.75      2.37 o 
  -1 -11   5       55.73       53.45      3.71 o 
   0 -11   5      107.71      124.02      5.19 o 
   1 -11   5       58.18       57.99      7.40 o 
   2 -11   5       95.64       87.38      4.32 o 
   3 -11   5       44.51       35.95      3.14 o 
   4 -11   5        0.05        2.01      2.41 o 
   5 -11   5       60.23       52.65      3.76 o 
   6 -11   5       21.74       20.83      3.45 o 
   7 -11   5        7.09        8.67      4.33 o 
  -4 -10   5        0.34       -2.81      2.74 o 
  -3 -10   5       95.17       87.03      3.86 o 
  -2 -10   5       20.19       13.00      2.60 o 
  -1 -10   5       75.24       73.40      4.14 o 
   0 -10   5       22.20       27.66      2.82 o 
   1 -10   5       64.56       61.54      3.79 o 
   2 -10   5       24.21       27.08      2.69 o 
   3 -10   5       81.52      110.01      4.64 o 
   4 -10   5       55.57       65.71      7.45 o 
   5 -10   5        5.46        7.61      2.41 o 
   6 -10   5        4.51        5.52      3.70 o 
   7 -10   5       71.97       89.86      6.65 o 
   8 -10   5        5.80       -1.69      3.75 o 
  -5  -9   5        9.36        7.31      2.90 o 
  -4  -9   5       39.69       37.51      2.86 o 
  -3  -9   5       18.49       26.98      2.08 o 
  -2  -9   5       21.11       23.63      2.73 o 
  -1  -9   5       81.46       70.25      4.10 o 
   0  -9   5       33.64       28.63      2.58 o 
   1  -9   5       32.02       58.76      4.57 o 
   2  -9   5       69.17       58.62      3.38 o 
   3  -9   5       45.61       45.19      2.89 o 
   4  -9   5       38.68       40.60      2.88 o 
   5  -9   5       43.40       49.31      3.17 o 
   6  -9   5      187.73      148.42      8.10 o 
   7  -9   5       18.91       48.70      5.06 o 
   8  -9   5       35.08       38.58      4.97 o 
  -6  -8   5       34.69       40.98      6.32 o 
  -5  -8   5       33.32       32.85      3.57 o 
  -4  -8   5       53.72       50.03      4.34 o 
  -3  -8   5      191.99      170.77      4.43 o 
  -2  -8   5      104.13       78.26      3.12 o 
  -1  -8   5      413.51      364.16      8.88 o 
   0  -8   5       51.52       79.16      2.89 o 
   1  -8   5       13.88       17.65      2.00 o 
   2  -8   5       42.15       36.53      2.39 o 
   3  -8   5       22.95       25.99      6.23 o 
   4  -8   5       70.35       81.58      3.70 o 
   5  -8   5      108.83      107.65      4.28 o 
   6  -8   5      299.96      297.87     12.87 o 
   7  -8   5      384.73      302.48     13.19 o 
   8  -8   5        7.67        9.12      3.67 o 
   9  -8   5        3.95        5.53      2.67 o 
  -7  -7   5       17.45       20.05      5.87 o 
  -6  -7   5        8.26        8.05      4.76 o 
  -5  -7   5       56.82       47.35      5.92 o 
  -4  -7   5       70.59       80.93      4.45 o 
  -3  -7   5        4.39       12.30      1.64 o 
  -2  -7   5        6.71        3.07      0.97 o 
  -1  -7   5       15.74       20.44      1.66 o 
   0  -7   5       41.50       48.11      2.23 o 
   1  -7   5      106.24      158.09     15.51 o 
   2  -7   5      220.35      200.27      6.05 o 
   3  -7   5       36.90       41.95      2.64 o 
   5  -7   5       21.24       27.16      2.34 o 
   6  -7   5      190.73      186.30      8.81 o 
   7  -7   5       41.37       42.11      4.36 o 
   8  -7   5       19.83       15.45      3.68 o 
   9  -7   5       17.85       21.38      3.07 o 
  -7  -6   5        0.13       -2.39      5.05 o 
  -6  -6   5       40.94       27.00      5.65 o 
  -5  -6   5      315.55      236.81     13.35 o 
  -4  -6   5       29.25       41.59      3.23 o 
  -3  -6   5       32.75       47.14      4.90 o 
  -2  -6   5      106.01       95.58      2.99 o 
  -1  -6   5      621.90      534.74     10.55 o 
   0  -6   5      170.58      251.34      5.98 o 
   1  -6   5       60.35       67.22      3.05 o 
   2  -6   5       22.10       30.82      2.17 o 
   3  -6   5      243.78      414.47     11.03 o 
   4  -6   5       14.79       22.85      1.68 o 
   5  -6   5       75.04       58.13      2.51 o 
   6  -6   5      458.76      481.85     14.71 o 
   7  -6   5      149.27      132.76      5.35 o 
   8  -6   5        2.92        1.03      1.97 o 
   9  -6   5       10.43        6.75      2.63 o 
  -8  -5   5        6.98       13.17      5.85 o 
  -7  -5   5       50.79       79.06      7.86 o 
  -5  -5   5        7.08        5.30      3.90 o 
  -4  -5   5      115.65      103.67      4.57 o 
  -3  -5   5       50.22       52.15      2.93 o 
  -2  -5   5      175.89      173.10      4.68 o 
  -1  -5   5       72.81       59.14      2.22 o 
   0  -5   5      201.20      195.09      4.19 o 
   1  -5   5      258.30      287.16     13.89 o 
   2  -5   5      995.45      987.85     24.94 o 
   3  -5   5      187.10      172.02      5.13 o 
   4  -5   5       38.35       44.65      4.35 o 
   5  -5   5      124.01       99.10      4.01 o 
   6  -5   5       52.28       68.07      4.94 o 
   7  -5   5      119.79      126.25      4.15 o 
   8  -5   5       44.76       46.05      2.82 o 
   9  -5   5       62.61       40.15      5.04 o 
  -8  -4   5       37.03       38.06      6.82 o 
  -7  -4   5       55.57       53.41      6.82 o 
  -6  -4   5      199.13      241.62     13.70 o 
  -5  -4   5      411.87      327.65     13.58 o 
  -4  -4   5      182.47      164.08      4.61 o 
  -3  -4   5      389.06      475.50     14.28 o 
  -2  -4   5     1128.14     1112.25     25.38 o 
  -1  -4   5      798.82      765.68     17.60 o 
   0  -4   5      394.39      411.74      8.12 o 
   2  -4   5      307.58      284.62      7.69 o 
   3  -4   5      113.63      142.23      4.50 o 
   4  -4   5       47.26       67.24      7.18 o 
   5  -4   5      143.85      112.64      7.22 o 
   6  -4   5      492.58      438.45     14.09 o 
   7  -4   5      190.50      235.00      5.55 o 
   8  -4   5       29.42       30.00      3.37 o 
   9  -4   5      137.63      131.35      7.45 o 
  -8  -3   5        1.64        4.43      5.28 o 
  -7  -3   5        5.00      175.29     11.31 o 
  -6  -3   5       12.60      105.23      8.17 o 
  -5  -3   5      163.53      135.50      5.34 o 
  -4  -3   5       44.21       40.81      2.89 o 
  -3  -3   5       75.69      107.15      4.19 o 
  -2  -3   5      451.01      360.45     10.98 o 
  -1  -3   5     1703.55     1691.31     38.03 o 
   0  -3   5       93.68      123.79      3.44 o 
   1  -3   5       23.60       28.17      3.01 o 
   3  -3   5      605.00      622.06     13.33 o 
   4  -3   5       87.24       69.13      7.98 o 
   5  -3   5       62.11       48.12      3.03 o 
   6  -3   5      377.45      359.05     10.70 o 
   7  -3   5      102.24      108.74      4.07 o 
   8  -3   5       12.18       14.27      2.42 o 
   9  -3   5       83.83       65.28      3.67 o 
  -9  -2   5       13.83       23.91      6.88 o 
  -8  -2   5       15.70       21.66      6.15 o 
  -7  -2   5        1.61       15.25      2.92 o 
  -6  -2   5      380.36      462.56     14.40 o 
  -5  -2   5      127.55      110.08      4.60 o 
  -4  -2   5       72.68       72.56      3.45 o 
  -3  -2   5      263.10      258.95      8.24 o 
  -2  -2   5     2786.49     2651.52     75.42 o 
  -1  -2   5      271.29      251.70      7.82 o 
   0  -2   5      787.85      865.07     20.05 o 
   1  -2   5      595.67      520.64     11.17 o 
   2  -2   5     1204.83     1172.47     21.20 o 
   3  -2   5      398.66      379.25      7.20 o 
   4  -2   5      110.49      107.53      3.12 o 
   5  -2   5      372.50      303.88      7.22 o 
   6  -2   5      917.30      857.43     20.16 o 
   7  -2   5       15.16       27.30      5.93 o 
   8  -2   5        4.75        1.59      2.17 o 
   9  -2   5       40.90       49.92      3.70 o 
  -9  -1   5       18.90       21.92      6.82 o 
  -8  -1   5       27.14       16.65      6.12 o 
  -7  -1   5       50.46       95.77      4.77 o 
  -6  -1   5       54.05       61.08      3.75 o 
  -5  -1   5      443.30      372.98     11.69 o 
  -4  -1   5       92.91       91.15      3.91 o 
  -3  -1   5      467.07      513.24     15.38 o 
  -2  -1   5      806.96      781.76     22.85 o 
  -1  -1   5      116.61      125.08      2.87 o 
   0  -1   5      100.45      112.90      3.19 o 
   1  -1   5      306.23      277.77      5.30 o 
   2  -1   5      419.50      425.18     11.77 o 
   3  -1   5      482.66      651.19     17.64 o 
   4  -1   5      130.56      117.19      3.26 o 
   5  -1   5      179.99      157.87      4.22 o 
   6  -1   5      168.22      185.60     14.15 o 
   7  -1   5       24.48       45.85      6.54 o 
   8  -1   5        9.68        9.74      2.44 o 
   9  -1   5       24.73       39.96      3.31 o 
  -9   0   5       17.66       26.54      6.86 o 
  -8   0   5       14.64        8.18      2.97 o 
  -7   0   5      119.14      130.97      5.65 o 
  -6   0   5      907.89      723.83     21.72 o 
  -5   0   5       21.98       29.40      2.43 o 
  -4   0   5       93.37       99.39      4.13 o 
  -3   0   5      297.50      307.50      9.81 o 
  -2   0   5      377.02      305.31      6.17 o 
  -1   0   5      454.91      432.10     12.51 o 
   0   0   5      433.20      372.26      8.84 o 
   1   0   5     1864.53     1817.04     51.40 o 
   2   0   5     1899.15     2080.83     53.99 o 
   3   0   5      293.98      399.09     11.28 o 
   4   0   5        8.63       11.08      1.83 o 
   5   0   5      222.75      224.82      7.27 o 
   6   0   5      324.09      305.83     12.91 o 
   7   0   5        3.53        9.64      2.57 o 
   8   0   5       33.31       28.48      3.43 o 
  -9   1   5      110.91      105.75      9.76 o 
  -8   1   5       31.10       37.04      3.67 o 
  -7   1   5      226.44      275.09      9.43 o 
  -6   1   5      178.57      192.57     17.73 o 
  -5   1   5      234.50      193.77      6.78 o 
  -4   1   5       68.88       75.83      4.51 o 
  -3   1   5      546.94      655.04     19.33 o 
  -2   1   5       69.68       73.46      5.06 o 
  -1   1   5       15.29       40.19      1.84 o 
   0   1   5      310.83      269.39      7.63 o 
   1   1   5      155.67      145.06      4.75 o 
   2   1   5     2247.07     2157.45     56.03 o 
   3   1   5       36.35       44.85      2.81 o 
   4   1   5       72.43       61.51      3.31 o 
   5   1   5        9.34        8.98      2.14 o 
   8   1   5        9.00       14.86      2.61 o 
  -9   2   5       73.71       64.60      4.57 o 
  -8   2   5        3.78       14.48      3.33 o 
  -7   2   5      126.71      125.74      5.43 o 
  -6   2   5      177.27      478.01     14.91 o 
  -5   2   5      169.75      146.70      9.44 o 
  -4   2   5       67.56       73.33      3.56 o 
  -3   2   5      115.02      279.77      8.99 o 
  -2   2   5      438.87      510.48     15.41 o 
  -1   2   5      622.71      570.96     13.35 o 
   0   2   5      328.10      428.75     11.76 o 
   1   2   5      739.86      673.57     18.09 o 
   2   2   5      289.51      297.30      8.69 o 
   3   2   5      111.88      168.86      5.66 o 
   4   2   5      102.39       91.39      4.04 o 
   5   2   5      433.86      368.60     10.99 o 
   6   2   5      114.49      122.45      7.42 o 
   7   2   5       41.82       39.69      3.45 o 
   8   2   5        9.71       11.12      2.59 o 
  -9   3   5        4.55       22.25      3.50 o 
  -8   3   5       25.73       26.56      3.30 o 
  -7   3   5       39.65       43.87      3.43 o 
  -6   3   5      175.14      205.54      7.34 o 
  -5   3   5      121.91      101.79      3.29 o 
  -4   3   5       43.75       40.44      2.13 o 
  -3   3   5       44.44       56.91      2.41 o 
  -2   3   5      380.48      369.42      9.13 o 
  -1   3   5      123.76      147.34      6.41 o 
   0   3   5      109.76      143.37      3.69 o 
   1   3   5      372.53      305.06      8.88 o 
   2   3   5      190.53      164.76      5.55 o 
   3   3   5        5.27        4.53      2.10 o 
   4   3   5       25.68       30.01      2.71 o 
   5   3   5       89.30       62.62      3.80 o 
   6   3   5       46.65       47.04      4.11 o 
   7   3   5       19.88       19.29      3.10 o 
  -9   4   5        4.25       14.88      3.96 o 
  -8   4   5       15.96       13.56      2.86 o 
  -7   4   5       80.02       75.01      4.20 o 
  -6   4   5      190.18      252.25     12.99 o 
  -5   4   5       32.88       31.87      1.93 o 
  -4   4   5        4.34        4.32      1.34 o 
  -3   4   5      160.00      177.44     10.12 o 
  -2   4   5      200.82      216.01      9.49 o 
  -1   4   5       56.13       51.04      2.61 o 
   0   4   5      129.17      162.69      4.17 o 
   1   4   5      286.32      286.97      8.53 o 
   2   4   5      129.32      115.82      4.57 o 
   3   4   5       40.17       61.15      3.53 o 
   4   4   5       89.04       75.20      7.23 o 
   5   4   5      136.18      125.04      5.28 o 
   6   4   5       15.77       12.01      2.81 o 
   7   4   5       19.25       17.78      3.20 o 
  -9   5   5       14.38       14.32      4.99 o 
  -8   5   5       48.13       48.35      6.02 o 
  -7   5   5       37.39       35.84      3.25 o 
  -6   5   5      546.18      487.93     15.23 o 
  -5   5   5       17.39       12.19      2.23 o 
  -4   5   5       26.60       38.92      2.38 o 
  -3   5   5       15.67       16.13      1.45 o 
  -2   5   5      116.89       98.21      3.86 o 
  -1   5   5      155.28      143.31      4.82 o 
   0   5   5        2.96        1.73      2.56 o 
   1   5   5      297.12      279.33     12.73 o 
   2   5   5       72.04       64.89      3.71 o 
   3   5   5      162.13      148.01      5.67 o 
   4   5   5       24.19       29.23      3.09 o 
   5   5   5      110.47       95.76      4.98 o 
   6   5   5        1.37        2.43      2.75 o 
  -9   6   5        0.48        2.04      2.31 o 
  -8   6   5        2.48       -0.32      2.09 o 
  -7   6   5      310.95      249.86      6.99 o 
  -6   6   5       74.00      103.74      6.03 o 
  -5   6   5      144.13      128.42      4.26 o 
  -4   6   5       12.44       12.96      2.07 o 
  -3   6   5      116.09       97.21      4.48 o 
  -2   6   5       15.74       15.68      2.05 o 
  -1   6   5        0.09        4.48      1.64 o 
   0   6   5      258.71      320.87     13.33 o 
   1   6   5      131.71      110.64      7.29 o 
   2   6   5      137.75      110.70      7.59 o 
   3   6   5       65.37       74.47      6.64 o 
   4   6   5       59.82       56.51      6.08 o 
   5   6   5       23.67       21.53      5.06 o 
   6   6   5        6.17       16.94      5.11 o 
  -8   7   5        9.72        9.51      2.74 o 
  -7   7   5       91.26       85.74      3.71 o 
  -6   7   5       38.32       37.80      2.68 o 
  -5   7   5       73.32       66.74      2.67 o 
  -4   7   5        6.11        6.18      1.71 o 
  -3   7   5       44.99       55.96      3.54 o 
  -2   7   5        9.49        8.01      2.07 o 
  -1   7   5       28.33       26.11      3.25 o 
   0   7   5       38.81       37.63      2.89 o 
   1   7   5      110.57      112.07      7.50 o 
   2   7   5       28.57       25.74      4.80 o 
   3   7   5       19.68       24.85      5.00 o 
   4   7   5       12.22       22.61      5.21 o 
   5   7   5       24.85       24.98      5.58 o 
  -8   8   5        2.49       -1.52      4.30 o 
  -7   8   5        8.91       13.91      4.33 o 
  -6   8   5       38.25       43.31      2.79 o 
  -5   8   5       23.86       22.53      1.99 o 
  -4   8   5       67.22       55.31      2.81 o 
  -3   8   5       35.21       41.82      4.49 o 
  -2   8   5      163.97      132.25      5.19 o 
  -1   8   5       85.39       72.97      3.87 o 
   0   8   5      102.76      105.85      7.48 o 
   1   8   5       50.86       50.18      5.66 o 
   2   8   5        4.15        3.13      4.28 o 
   3   8   5        9.45        3.93      4.68 o 
   4   8   5       16.93       22.39      5.59 o 
  -7   9   5        0.15        2.18      4.15 o 
  -6   9   5       37.95       28.12      4.73 o 
  -5   9   5       27.53       23.53      7.02 o 
  -4   9   5       26.31       27.48      2.98 o 
  -3   9   5       14.54       10.93      1.92 o 
  -2   9   5       13.57       10.61      2.58 o 
  -1   9   5       19.22       22.67      4.63 o 
   0   9   5       50.24       45.16      5.61 o 
   1   9   5       99.86       84.09      7.34 o 
   2   9   5       21.41       29.57      5.67 o 
   3   9   5       14.60       18.25      5.58 o 
  -6  10   5       50.52       52.03      5.61 o 
  -5  10   5        7.56        9.17      3.32 o 
  -4  10   5       57.84       48.91      3.74 o 
  -3  10   5       18.52       15.75      2.94 o 
  -2  10   5       19.69       18.03      4.73 o 
  -1  10   5        0.16        1.95      4.28 o 
   0  10   5       90.75      108.89      8.18 o 
   1  10   5        0.31        2.77      4.61 o 
  -4  11   5        9.75       10.27      4.16 o 
  -3  11   5       25.87       27.04      3.49 o 
  -2  11   5        3.66        5.88      4.65 o 
  -1  11   5       18.03        3.66      4.80 o 
  -1 -13   6       12.38       11.63      3.34 o 
   0 -13   6       14.57       20.41      3.36 o 
   1 -13   6       15.23       15.88      3.17 o 
   2 -13   6       15.45        7.38      2.98 o 
   3 -13   6        3.05        1.66      5.33 o 
   4 -13   6       41.75       36.30      3.74 o 
   5 -13   6        4.05        5.93      3.96 o 
  -2 -12   6        1.33       -2.97      2.43 o 
  -1 -12   6       21.46       18.75      3.24 o 
   0 -12   6       43.02       61.22      4.11 o 
   1 -12   6       14.20       18.48      3.00 o 
   2 -12   6       47.93       37.64      3.43 o 
   3 -12   6       99.19       93.53      4.75 o 
   4 -12   6        0.86        2.36      6.50 o 
   5 -12   6       19.25       18.47      3.14 o 
   6 -12   6        4.95        6.55      4.05 o 
  -3 -11   6       22.04       14.25      2.67 o 
  -2 -11   6        3.85        1.24      2.64 o 
  -1 -11   6       50.14       51.15      9.19 o 
   0 -11   6       92.40      119.59      5.15 o 
   1 -11   6       10.38       12.11      2.62 o 
   2 -11   6      226.61      194.12      6.67 o 
   3 -11   6       99.09      104.08     10.50 o 
   4 -11   6       28.95       17.45      2.77 o 
   5 -11   6       12.60       19.30      2.87 o 
   6 -11   6       60.79       67.48      5.87 o 
   7 -11   6       51.40       54.18      5.83 o 
  -4 -10   6        4.94        9.27      3.90 o 
  -2 -10   6        6.18        8.45      2.60 o 
  -1 -10   6       61.59       57.80      4.99 o 
   0 -10   6       62.14       79.09      4.20 o 
   2 -10   6       19.77       16.24      2.51 o 
   3 -10   6      213.27      208.21      9.70 o 
   4 -10   6      132.86      103.98      9.06 o 
   5 -10   6       19.54       19.41      2.71 o 
   6 -10   6       20.72       27.19      8.91 o 
   7 -10   6       30.33       30.40      4.82 o 
   8 -10   6        0.16       -0.41      3.83 o 
  -5  -9   6       36.89       33.16      4.08 o 
  -4  -9   6       65.45       62.96      4.15 o 
  -3  -9   6      100.20      106.29      3.48 o 
  -2  -9   6      106.62      101.67      4.61 o 
  -1  -9   6      639.81      544.96     14.88 o 
   0  -9   6       37.76       57.68      3.48 o 
   1  -9   6       46.60       47.66      4.37 o 
   2  -9   6       13.41       18.76      2.25 o 
   3  -9   6        9.25       11.97      2.51 o 
   4  -9   6       16.34       19.59      2.44 o 
   5  -9   6       22.87       23.59      3.84 o 
   6  -9   6       94.11       95.26      4.35 o 
   7  -9   6       34.22       37.57      4.84 o 
   8  -9   6       14.64       18.17      4.18 o 
  -6  -8   6       22.10       24.05      5.69 o 
  -5  -8   6       27.04       20.21      4.89 o 
  -4  -8   6        5.54        6.81      2.15 o 
  -3  -8   6       89.54      171.54      5.15 o 
  -2  -8   6      168.17      141.14      4.42 o 
  -1  -8   6      285.38      271.16      6.98 o 
   0  -8   6      820.63     1045.48     26.85 o 
   1  -8   6       17.34       17.18      2.07 o 
   2  -8   6       14.03       11.22      2.21 o 
   3  -8   6      114.61      109.94      4.28 o 
   4  -8   6      168.03      150.51      5.20 o 
   5  -8   6       28.06       35.06      2.75 o 
   6  -8   6      132.14      150.41      7.98 o 
   7  -8   6       34.01       62.77      5.43 o 
   8  -8   6        1.69        4.66      3.51 o 
   9  -8   6        7.65        7.87      2.84 o 
  -6  -7   6       57.49       61.96      7.06 o 
  -5  -7   6      152.30      123.44      8.85 o 
  -4  -7   6       35.20       40.69      4.44 o 
  -3  -7   6       12.37       17.21      3.65 o 
  -2  -7   6      615.28      500.67     13.62 o 
  -1  -7   6       90.60       95.50      2.71 o 
   0  -7   6      283.82      431.79      8.58 o 
   1  -7   6      374.70      419.19     21.66 o 
   2  -7   6        2.41        7.89      1.70 o 
   3  -7   6       13.16       25.62      2.90 o 
   4  -7   6      113.06      116.07      5.71 o 
   5  -7   6       44.65       50.45      3.07 o 
   6  -7   6       88.03      112.06      6.44 o 
   7  -7   6      322.69      288.69     12.45 o 
   8  -7   6       10.55       12.40      2.70 o 
   9  -7   6       19.75       24.10      3.20 o 
  -7  -6   6       11.25       23.65      5.91 o 
  -6  -6   6        0.19        1.26      4.33 o 
  -5  -6   6      135.90      100.21      7.87 o 
  -4  -6   6       39.16       37.83      3.05 o 
  -3  -6   6       24.29       61.93      3.77 o 
  -2  -6   6       59.52       46.78      2.33 o 
  -1  -6   6     1026.41      938.01     18.09 o 
   0  -6   6       70.45      116.96      2.88 o 
   1  -6   6      774.38      809.74     17.05 o 
   2  -6   6      144.84      152.60      4.89 o 
   3  -6   6       18.90       46.74      3.67 o 
   4  -6   6      157.91      173.35      9.11 o 
   5  -6   6      111.52      100.03      3.37 o 
   6  -6   6       98.03       84.45      4.07 o 
   7  -6   6       58.89       88.49      6.97 o 
   8  -6   6       36.92       37.56      4.29 o 
   9  -6   6       38.19       20.85      4.69 o 
  -7  -5   6        1.50       11.30      5.46 o 
  -6  -5   6       80.83       93.85      7.91 o 
  -5  -5   6       10.22       13.77      5.05 o 
  -4  -5   6       73.11       90.66      8.86 o 
  -3  -5   6       62.92       58.38      3.15 o 
  -2  -5   6       64.78       73.02      5.45 o 
  -1  -5   6      335.09      324.56     18.40 o 
   0  -5   6       76.27       69.97      2.08 o 
   1  -5   6      441.21      483.82     10.42 o 
   2  -5   6      506.92      502.85     13.13 o 
   3  -5   6      145.11      142.66      4.48 o 
   4  -5   6      212.01      185.60      5.49 o 
   5  -5   6       40.45       48.25      4.17 o 
   6  -5   6     1358.81     1277.57     24.99 o 
   7  -5   6       80.80      109.76      3.41 o 
   8  -5   6        5.81        8.88      3.01 o 
   9  -5   6       54.25       46.77      8.68 o 
  -8  -4   6       11.49       10.99      5.90 o 
  -7  -4   6        4.27       16.44      5.48 o 
  -6  -4   6       56.62      110.00      5.07 o 
  -5  -4   6      244.45      199.04     12.23 o 
  -4  -4   6       71.89       84.69      8.33 o 
  -3  -4   6       57.36       59.11      3.14 o 
  -2  -4   6      372.38      374.26     11.38 o 
  -1  -4   6      214.36      226.40      6.65 o 
   0  -4   6       96.89      121.52      3.26 o 
   1  -4   6       54.31       59.55      5.15 o 
   2  -4   6      306.18      316.74      7.17 o 
   3  -4   6      239.81      237.95      5.60 o 
   4  -4   6      713.36      642.21     13.90 o 
   5  -4   6      472.20      448.99     11.79 o 
   7  -4   6      117.35      125.01      8.02 o 
   8  -4   6        2.12       -1.41      4.60 o 
   9  -4   6        3.53       17.84      4.89 o 
  -8  -3   6        6.06       12.20      5.99 o 
  -7  -3   6       55.79       68.59      4.34 o 
  -6  -3   6      135.25      172.52      6.69 o 
  -5  -3   6      120.24      111.34      4.89 o 
  -4  -3   6      180.22      167.99     19.35 o 
  -3  -3   6      122.78      130.57      6.04 o 
  -2  -3   6     2100.16     1862.92     53.62 o 
  -1  -3   6      304.61      298.88      7.31 o 
   0  -3   6      250.17      321.19      7.74 o 
   1  -3   6      354.73      342.69      7.64 o 
   2  -3   6      419.18      450.47      9.84 o 
   3  -3   6      136.93      133.96      3.70 o 
   4  -3   6       27.99       35.00      1.86 o 
   5  -3   6       85.04       79.16      2.92 o 
   6  -3   6      998.84      894.52     24.35 o 
   7  -3   6       27.20       44.16      3.29 o 
   8  -3   6       18.34       15.19      2.61 o 
   9  -3   6       39.07       45.50      6.53 o 
  -8  -2   6       18.18        7.80      5.61 o 
  -7  -2   6        3.95      157.05     10.63 o 
  -6  -2   6      192.58      144.03      5.90 o 
  -5  -2   6      357.67      285.44      9.34 o 
  -3  -2   6      178.39      189.26      6.43 o 
  -2  -2   6      133.00      137.21      5.04 o 
  -1  -2   6      350.62      352.26     10.79 o 
   0  -2   6      627.73      670.71     13.15 o 
   1  -2   6      147.80      136.88      3.46 o 
   2  -2   6      464.69      463.52      8.68 o 
   3  -2   6      113.80      111.18      2.59 o 
   5  -2   6       66.34       61.99      2.61 o 
   6  -2   6      489.42      659.41     25.00 o 
   7  -2   6       96.39      102.78      4.78 o 
   8  -2   6       55.73       59.18      3.48 o 
   9  -2   6       59.07       56.09      3.54 o 
  -9  -1   6       27.25       33.47      7.64 o 
  -8  -1   6       38.65       39.48      3.90 o 
  -7  -1   6      141.79      126.02      5.54 o 
  -6  -1   6      767.88      793.57     23.77 o 
  -5  -1   6       21.77       25.84      2.53 o 
  -3  -1   6      113.54      109.22      4.38 o 
  -2  -1   6      632.83      701.79     13.71 o 
  -1  -1   6      160.08      146.45      3.93 o 
   0  -1   6      761.22      807.29     18.51 o 
   1  -1   6      168.10      187.35      3.80 o 
   2  -1   6      109.47      122.54      4.36 o 
   3  -1   6      110.32      134.28      4.74 o 
   4  -1   6        3.88        4.31      3.53 o 
   5  -1   6      212.18      180.60      6.27 o 
   6  -1   6       81.08       75.71      4.08 o 
   8  -1   6        3.16        0.98      2.37 o 
  -9   0   6       75.48       75.40      4.92 o 
  -8   0   6        3.85        5.35      2.90 o 
  -7   0   6       79.51       97.55      4.85 o 
  -6   0   6     1413.99     1135.09     33.30 o 
  -5   0   6      274.83      235.29      8.00 o 
  -4   0   6       23.53       28.33      2.35 o 
  -3   0   6       88.95       83.02      3.79 o 
  -2   0   6      379.73      417.56      8.37 o 
  -1   0   6      303.19      294.34      8.83 o 
   0   0   6      234.98      294.64      9.08 o 
   1   0   6      400.05      400.72     11.12 o 
   2   0   6     1032.02     1065.78     28.21 o 
   3   0   6      166.73      216.61      6.79 o 
   4   0   6      190.75      181.09      6.10 o 
   5   0   6      131.01      128.36      6.49 o 
   6   0   6      257.44      227.79      7.80 o 
   7   0   6       48.34       56.39      3.97 o 
   8   0   6       37.93       42.04      3.31 o 
  -9   1   6       50.45       49.20      4.40 o 
  -8   1   6        3.28        5.97      2.80 o 
  -7   1   6       68.61      113.82      5.24 o 
  -6   1   6      442.72      497.80     25.17 o 
  -5   1   6      416.96      400.14     12.60 o 
  -4   1   6      584.39      514.56     15.61 o 
  -3   1   6      116.58      136.27      3.85 o 
  -2   1   6      457.55      413.15      8.37 o 
  -1   1   6       39.90       36.88      1.89 o 
   0   1   6       61.64       77.64      3.15 o 
   1   1   6       93.36      116.93      4.18 o 
   2   1   6      400.55      382.87     10.85 o 
   3   1   6       74.99      106.42      4.24 o 
   4   1   6       43.65       56.24      3.43 o 
   5   1   6       95.40       74.17      4.02 o 
   6   1   6       83.62      103.41      7.75 o 
   7   1   6       19.26       22.77      3.09 o 
   8   1   6       41.62       41.95      3.34 o 
  -9   2   6       61.91       66.89      7.36 o 
  -8   2   6       27.26       22.61      3.28 o 
  -7   2   6       49.60       54.14      3.84 o 
  -6   2   6     1192.74     1172.68     34.57 o 
  -5   2   6        9.88       10.17      2.29 o 
  -4   2   6      200.08      184.93      6.62 o 
  -3   2   6      139.83      217.01      5.74 o 
  -2   2   6      448.31      499.52     15.27 o 
  -1   2   6      332.28      343.19      8.37 o 
   0   2   6       26.01       40.41      2.42 o 
   1   2   6      294.38      300.20      8.76 o 
   2   2   6       46.19       52.01      3.01 o 
   3   2   6       85.32       77.98      3.70 o 
   4   2   6      227.95      218.13      7.25 o 
   5   2   6        5.74        3.09      2.16 o 
   6   2   6       72.49       82.78      7.87 o 
   7   2   6        6.34        7.80      5.11 o 
  -9   3   6       45.96       58.10      8.32 o 
  -8   3   6       64.36       56.15      4.04 o 
  -7   3   6       67.40       97.14      4.81 o 
  -6   3   6       49.64       64.67      3.98 o 
  -5   3   6      107.94       90.73      4.45 o 
  -4   3   6      113.04      108.43      3.50 o 
  -3   3   6       51.00       85.70      3.05 o 
  -2   3   6      194.99      200.73      5.50 o 
  -1   3   6     1002.97     1044.78     27.50 o 
   0   3   6      118.49      177.61      4.44 o 
   1   3   6      991.03      884.07     23.67 o 
   2   3   6       18.71       24.30      2.33 o 
   3   3   6        7.06       11.91      2.07 o 
   4   3   6       27.77       30.01      2.83 o 
   5   3   6       24.49       25.71      2.92 o 
   6   3   6        6.32        5.33      2.59 o 
   7   3   6       14.23       18.98      3.20 o 
  -9   4   6       44.14       46.85      4.17 o 
  -8   4   6        2.61        2.89      2.64 o 
  -7   4   6      253.02      206.92      7.71 o 
  -6   4   6      126.56      188.16      7.09 o 
  -5   4   6        1.42        1.68      2.07 o 
  -4   4   6      207.00      181.94      5.17 o 
  -2   4   6        0.02       -0.35      1.33 o 
  -1   4   6      321.13      274.04      8.07 o 
   0   4   6      620.02      769.50     16.79 o 
   1   4   6      106.52       97.20      4.10 o 
   2   4   6      670.72      601.53     16.75 o 
   3   4   6       42.76       33.30      2.88 o 
   4   4   6       68.71       71.96      4.30 o 
   5   4   6       97.84       97.50      4.78 o 
   6   4   6       97.39       81.17      4.66 o 
  -9   5   6        7.68       16.74      3.37 o 
  -8   5   6        4.57        3.20      2.74 o 
  -7   5   6       44.32       55.10      3.81 o 
  -6   5   6      124.11      157.60      6.35 o 
  -5   5   6       32.75       31.70      2.23 o 
  -4   5   6      146.36      154.09      9.94 o 
  -3   5   6       76.11       63.87      2.43 o 
  -2   5   6       21.10       16.38      1.96 o 
  -1   5   6        5.58        4.84      1.68 o 
   0   5   6      624.47      810.07     22.08 o 
   1   5   6      246.07      210.47      6.99 o 
   2   5   6      182.03      148.49      5.67 o 
   3   5   6      150.44      166.77     13.70 o 
   4   5   6       35.85       28.42      3.19 o 
   5   5   6        3.16        1.43      2.91 o 
   6   5   6        4.72        2.31      2.97 o 
  -8   6   6        5.29        5.52      2.37 o 
  -7   6   6       45.48       51.29      3.69 o 
  -6   6   6      249.55      200.35      5.91 o 
  -5   6   6       29.51       25.02      1.90 o 
  -4   6   6       30.01       39.12      2.67 o 
  -3   6   6       34.45       35.61      2.01 o 
  -2   6   6       56.20       46.69      3.01 o 
  -1   6   6       12.88       14.89      2.01 o 
   0   6   6       41.71       59.72      5.61 o 
   1   6   6      503.83      451.16     19.51 o 
   2   6   6       92.48       90.35      7.10 o 
   3   6   6       98.15      115.75      8.01 o 
   4   6   6       42.22       50.55      6.10 o 
   5   6   6       11.28        5.01      4.57 o 
  -8   7   6        0.31        1.06      2.27 o 
  -7   7   6       10.21       11.48      2.31 o 
  -6   7   6       12.13       10.90      2.83 o 
  -5   7   6        3.66        2.21      1.59 o 
  -4   7   6       84.69       71.51      3.96 o 
  -3   7   6      165.31      166.25     13.09 o 
  -2   7   6       13.19       17.08      2.31 o 
  -1   7   6       49.10       54.08      4.79 o 
   0   7   6       33.59       38.31      4.82 o 
   1   7   6       81.27       64.76      6.28 o 
   2   7   6        8.05        3.57      4.19 o 
   3   7   6       33.03       33.87      5.42 o 
   4   7   6        7.89        7.22      4.77 o 
  -7   8   6       51.90       41.82      3.32 o 
  -6   8   6       61.12       74.90      6.86 o 
  -5   8   6       16.63       21.57      2.02 o 
  -4   8   6        6.86        8.78      1.84 o 
  -3   8   6       92.89      102.54      4.14 o 
  -2   8   6       96.96       90.33     10.04 o 
  -1   8   6        0.13        2.04      3.66 o 
   0   8   6      168.94      200.63     10.87 o 
   1   8   6       34.42       32.75      5.33 o 
   2   8   6       30.20       18.84      5.22 o 
   3   8   6       49.52       38.02      6.07 o 
  -6   9   6        5.39        1.74      3.99 o 
  -5   9   6       26.86       21.70      3.07 o 
  -4   9   6        0.57        3.97      4.83 o 
  -3   9   6       53.38       52.41      2.95 o 
  -2   9   6       52.21       37.02      5.24 o 
  -1   9   6        4.27        4.69      4.10 o 
   0   9   6       22.37       27.38      5.16 o 
   1   9   6       11.40       18.62      4.95 o 
   2   9   6        1.14       -0.32      4.66 o 
  -5  10   6        2.10        3.81      2.89 o 
  -4  10   6       24.40       21.42      3.16 o 
  -3  10   6        3.86        6.44      4.28 o 
  -2  10   6       29.25       27.18      5.15 o 
  -1  10   6       26.96       22.43      5.20 o 
   0  10   6        5.53        3.37      4.69 o 
   1  10   6        7.80        5.94      5.04 o 
   0 -13   7       45.67       54.87      4.23 o 
   1 -13   7       19.15       15.76      3.28 o 
   2 -13   7        2.00        4.83      2.87 o 
   3 -13   7       28.59       28.17      3.50 o 
   4 -13   7       20.61       21.45      3.45 o 
   5 -13   7       27.93       24.98      3.54 o 
  -2 -12   7        3.71        0.31      2.94 o 
  -1 -12   7       34.07       30.10      3.59 o 
   0 -12   7       10.93       13.52      2.97 o 
   1 -12   7        9.22       12.52      2.94 o 
   2 -12   7       17.54       13.28      2.96 o 
   3 -12   7       13.69       19.69      4.77 o 
   4 -12   7        5.15       -0.79      2.64 o 
   5 -12   7       11.25       11.76      3.00 o 
   6 -12   7       39.66       40.00      3.61 o 
  -3 -11   7        6.66        5.81      2.60 o 
  -2 -11   7        9.66        6.06      2.80 o 
  -1 -11   7       47.73       41.47      4.83 o 
   0 -11   7       48.99       52.71      3.77 o 
   1 -11   7       85.64       80.71      4.35 o 
   2 -11   7       90.47       74.78      4.22 o 
   3 -11   7        5.52       13.43      2.66 o 
   4 -11   7       37.43       41.73      3.41 o 
   5 -11   7       25.89       21.93      2.98 o 
   6 -11   7        1.13       -0.88      2.55 o 
   7 -11   7        3.72       16.27      4.46 o 
  -4 -10   7       27.97       21.25      4.20 o 
  -3 -10   7       22.43       20.15      3.08 o 
  -2 -10   7        6.60       10.14      2.74 o 
  -1 -10   7       34.14       35.40      3.17 o 
   0 -10   7      129.86      142.53      5.52 o 
   1 -10   7       10.95        5.89      2.31 o 
   2 -10   7       86.64       60.16      3.71 o 
   3 -10   7       44.47       59.38      3.67 o 
   5 -10   7       56.99       53.64      3.71 o 
   6 -10   7       16.28        7.59      2.67 o 
   7 -10   7       24.36       40.32      5.02 o 
   8 -10   7       25.27       25.42      4.70 o 
  -5  -9   7        0.84        0.31      2.87 o 
  -4  -9   7       28.31       25.66      4.13 o 
  -3  -9   7       42.24       37.23      6.06 o 
  -2  -9   7      115.43       84.80      4.24 o 
  -1  -9   7       75.74       58.89      3.70 o 
   0  -9   7       47.48       57.26      3.93 o 
   1  -9   7      150.81      133.19     12.94 o 
   2  -9   7       67.44       69.61      3.71 o 
   3  -9   7       12.09       19.80      2.31 o 
   4  -9   7       19.73       51.79      4.90 o 
   5  -9   7       56.53       48.72      3.19 o 
   6  -9   7        8.48       14.50      2.61 o 
   7  -9   7        4.36       11.12      3.83 o 
   8  -9   7       16.93       39.10      4.87 o 
  -6  -8   7       10.03       18.34      5.59 o 
  -5  -8   7       55.18       50.65      6.42 o 
  -4  -8   7        9.13       16.64      3.59 o 
  -3  -8   7       79.30       70.47      3.32 o 
  -2  -8   7      251.47      189.22      8.71 o 
  -1  -8   7      188.31      183.78      6.25 o 
   0  -8   7       36.34       51.84      3.24 o 
   2  -8   7       83.48       79.31      3.65 o 
   3  -8   7       33.19       36.39      2.58 o 
   5  -8   7        4.86        1.44      2.01 o 
   6  -8   7      181.80      170.83      5.84 o 
   7  -8   7       34.27       28.69      4.27 o 
   8  -8   7       12.26       12.79      3.86 o 
  -6  -7   7        6.75       14.37      5.29 o 
  -5  -7   7       19.37       19.99      5.09 o 
  -4  -7   7      108.32       95.50      7.45 o 
  -3  -7   7       78.57       76.26      3.77 o 
  -2  -7   7      144.79      125.78      3.43 o 
  -1  -7   7      813.46      647.49     12.73 o 
   0  -7   7       46.00       62.08      2.11 o 
   1  -7   7      170.84      191.76      7.22 o 
   2  -7   7       16.13       16.33      1.85 o 
   3  -7   7       41.44       75.52      3.40 o 
   5  -7   7      116.27       87.70      3.79 o 
   6  -7   7       96.28      110.74      6.44 o 
   7  -7   7        7.21       18.50      3.57 o 
   8  -7   7       37.75       36.26      3.70 o 
  -7  -6   7        6.21       16.03      5.92 o 
  -6  -6   7       14.64       21.13      5.54 o 
  -5  -6   7       40.16       48.67      6.30 o 
  -4  -6   7       91.97       87.93      4.25 o 
  -3  -6   7       14.19       25.29      4.68 o 
  -2  -6   7      139.28      105.23      3.47 o 
  -1  -6   7      274.72      262.85      6.20 o 
   0  -6   7      167.49      165.99      3.80 o 
   1  -6   7       12.97       18.72      1.94 o 
   2  -6   7      132.44      116.64      7.27 o 
   3  -6   7       61.82       54.67      4.77 o 
   4  -6   7      114.76      129.11      4.43 o 
   5  -6   7      155.10      129.86      4.51 o 
   6  -6   7       71.76       67.60      8.80 o 
   7  -6   7       53.20       65.11      3.15 o 
   8  -6   7       20.86       12.34      4.23 o 
   9  -6   7       21.82        6.92      4.40 o 
  -7  -5   7       44.69       60.40      7.73 o 
  -6  -5   7       49.39       38.44      3.74 o 
  -5  -5   7       88.07       74.88      4.15 o 
  -4  -5   7      110.38       98.53      4.47 o 
  -3  -5   7       87.38       92.51      4.05 o 
  -2  -5   7       26.18       22.84      4.97 o 
  -1  -5   7       69.77       61.19      2.48 o 
   0  -5   7      355.27      326.95      6.68 o 
   1  -5   7       74.21       85.15      2.65 o 
   2  -5   7       21.23       34.42      2.06 o 
   3  -5   7       49.04       67.96      2.94 o 
   4  -5   7       17.70       26.93      1.67 o 
   5  -5   7      188.29      149.53      4.68 o 
   6  -5   7       67.64       68.91      4.90 o 
   7  -5   7       13.24       15.75      1.87 o 
   8  -5   7       12.67        9.89      2.47 o 
   9  -5   7       47.62       21.04      4.77 o 
  -8  -4   7        7.24       13.05      6.16 o 
  -7  -4   7        6.40        9.98      3.39 o 
  -6  -4   7       46.87       99.17      5.00 o 
  -5  -4   7       88.41       66.11      3.91 o 
  -4  -4   7       88.40       74.66      3.81 o 
  -3  -4   7       77.66       73.66      3.60 o 
  -2  -4   7      146.91      135.70      4.95 o 
  -1  -4   7      142.81      128.30      3.81 o 
   0  -4   7      170.59      173.86      3.92 o 
   1  -4   7      106.36      127.67      8.51 o 
   2  -4   7       49.10       47.95      4.85 o 
   3  -4   7       18.97       29.73      1.75 o 
   4  -4   7      205.32      186.11      9.57 o 
   5  -4   7       55.72       49.95      3.38 o 
   6  -4   7      103.97       45.84      3.64 o 
   7  -4   7      235.65      234.59      8.01 o 
   8  -4   7       21.34       15.96      2.61 o 
   9  -4   7       23.84       23.94      3.07 o 
  -8  -3   7       66.36       55.39      7.67 o 
  -7  -3   7        0.72       13.79      4.73 o 
  -6  -3   7       76.52       95.46      5.02 o 
  -5  -3   7      115.48      113.19      6.07 o 
  -4  -3   7      115.05      123.99      5.13 o 
  -3  -3   7      122.04      101.38      5.06 o 
  -2  -3   7      390.36      356.92     11.00 o 
  -1  -3   7      325.19      288.62      9.11 o 
   0  -3   7      156.22      150.18      3.60 o 
   1  -3   7       54.91       52.88      2.81 o 
   2  -3   7      102.28      100.90      2.94 o 
   3  -3   7       94.38      101.09      2.75 o 
   4  -3   7       19.49       30.84      3.86 o 
   5  -3   7       61.83       40.69      2.91 o 
   6  -3   7      155.66      183.43     12.15 o 
   7  -3   7       24.34       34.65      4.53 o 
   8  -3   7        4.95        0.48      2.29 o 
  -8  -2   7        4.65        7.96      3.25 o 
  -7  -2   7       22.62       31.06      3.46 o 
  -6  -2   7      177.03      132.27      5.70 o 
  -5  -2   7      226.53      186.61      6.86 o 
  -4  -2   7       73.19       53.35      3.31 o 
  -3  -2   7       31.25       43.64      3.12 o 
  -2  -2   7       70.16       58.20      2.19 o 
  -1  -2   7       37.85       38.48      1.93 o 
   0  -2   7       39.89       42.18      2.05 o 
   1  -2   7       62.77       63.01      4.72 o 
   2  -2   7      271.52      251.05      5.00 o 
   3  -2   7      164.91      168.17      3.64 o 
   4  -2   7       28.17       34.43      2.60 o 
   5  -2   7      140.01      121.41      5.05 o 
   6  -2   7       38.62       37.89      5.69 o 
   7  -2   7      152.27      171.27      6.52 o 
   8  -2   7      111.62       97.09      4.28 o 
  -8  -1   7       43.48       39.36      3.96 o 
  -7  -1   7       38.73       54.74      3.97 o 
  -6  -1   7      185.13      170.84      6.66 o 
  -5  -1   7      241.39      213.31      7.51 o 
  -4  -1   7       38.91       76.23      5.89 o 
  -3  -1   7       68.97       80.88      3.85 o 
  -2  -1   7      326.54      290.45      6.06 o 
  -1  -1   7       91.16       92.13      2.92 o 
   0  -1   7      352.03      327.80      7.99 o 
   1  -1   7      137.70      153.05      8.40 o 
   2  -1   7      520.86      468.18     13.05 o 
   3  -1   7       94.94       84.80      3.75 o 
   4  -1   7       28.89       25.80      4.70 o 
   5  -1   7      238.01      198.93      6.88 o 
   7  -1   7        4.27        5.17      2.54 o 
   8  -1   7       38.84       42.01      3.39 o 
  -9   0   7       35.14       32.35      4.24 o 
  -8   0   7        6.89        4.76      2.98 o 
  -7   0   7        2.97       10.33      3.73 o 
  -6   0   7      247.79      215.63      7.81 o 
  -5   0   7       72.88       61.93      3.71 o 
  -4   0   7      161.44      123.28      5.05 o 
  -3   0   7      129.45      136.50      5.25 o 
  -2   0   7       10.78       11.89      2.74 o 
  -1   0   7      252.90      234.19      5.93 o 
   0   0   7       21.61       22.78      1.74 o 
   1   0   7      261.40      214.54      6.55 o 
   2   0   7      147.30      133.11      8.46 o 
   3   0   7       83.90       85.04      3.79 o 
   4   0   7       89.44       84.82      3.98 o 
   5   0   7       78.62       58.72      3.73 o 
   6   0   7       12.22       10.21      3.27 o 
   7   0   7        4.89        4.40      2.61 o 
   8   0   7       36.96       38.32      6.09 o 
  -9   1   7      108.35       89.00      8.51 o 
  -8   1   7       21.68       23.09      4.04 o 
  -7   1   7      106.10      168.36      6.81 o 
  -6   1   7      169.78      191.61      7.22 o 
  -5   1   7      240.20      194.35      7.07 o 
  -4   1   7       33.71       35.14      4.54 o 
  -3   1   7        3.14       21.02      3.97 o 
  -2   1   7        7.19        4.86      0.94 o 
  -1   1   7      130.60      117.75      3.50 o 
   0   1   7      167.00      228.16      6.83 o 
   1   1   7       97.29       93.56      3.76 o 
   2   1   7       95.19       86.92      3.77 o 
   3   1   7       42.94       50.33      3.18 o 
   4   1   7      167.22      165.11      5.97 o 
   5   1   7      123.99      118.08     11.11 o 
   6   1   7       25.45       21.56      3.79 o 
   7   1   7       23.37       31.49      3.46 o 
  -9   2   7        1.15        8.97      4.66 o 
  -8   2   7       11.19        7.36      2.94 o 
  -7   2   7       66.52       68.80      6.28 o 
  -6   2   7        0.57       11.87      4.00 o 
  -5   2   7       50.71       52.80      3.72 o 
  -4   2   7      134.24      136.72      4.08 o 
  -2   2   7       62.13       64.36      2.51 o 
  -1   2   7       93.53       92.62      3.15 o 
   0   2   7       75.98      102.28      3.89 o 
   1   2   7      138.88      129.76      4.69 o 
   2   2   7       67.21       65.16      3.38 o 
   3   2   7       88.09       78.13      3.87 o 
   4   2   7        3.53        1.58      2.02 o 
   5   2   7       69.26       63.13      3.81 o 
   6   2   7       16.99       11.22      2.72 o 
   7   2   7       19.63       22.33      3.54 o 
  -9   3   7       53.53       63.03      9.63 o 
  -8   3   7       17.34       12.24      3.20 o 
  -7   3   7      172.14      171.49      6.83 o 
  -6   3   7      260.09      250.42      8.85 o 
  -5   3   7       94.53       67.93      4.08 o 
  -4   3   7       30.55       31.42      2.13 o 
  -3   3   7       34.96       48.38      2.54 o 
  -2   3   7      104.82       82.37      7.23 o 
  -1   3   7      177.55      186.52      5.92 o 
   0   3   7       72.95       70.08      2.45 o 
   1   3   7      382.69      368.62     10.73 o 
   2   3   7       13.12       14.52      2.24 o 
   3   3   7       62.22       60.86      3.64 o 
   4   3   7       63.47       67.24      7.28 o 
   5   3   7      117.20      100.81      4.87 o 
   6   3   7       14.68       14.38      2.96 o 
   7   3   7       15.82       25.81      3.53 o 
  -8   4   7        9.59       11.33      3.52 o 
  -7   4   7       34.16       39.00     11.14 o 
  -6   4   7       70.01       72.97      6.51 o 
  -5   4   7       30.54       33.26      3.17 o 
  -4   4   7       10.62       17.61      2.64 o 
  -3   4   7       12.92       18.06      2.46 o 
  -2   4   7       34.20       25.18      2.67 o 
  -1   4   7      212.80      198.91      6.26 o 
   0   4   7       85.81      102.64      3.15 o 
   1   4   7      260.35      218.69      7.13 o 
   2   4   7      217.70      171.97      6.18 o 
   3   4   7        4.31        0.10      2.13 o 
   4   4   7       15.27       21.83      2.89 o 
   5   4   7       13.93       20.18      3.11 o 
   6   4   7        8.85        2.74      2.77 o 
  -8   5   7       22.56       23.70      4.01 o 
  -7   5   7       25.40       24.13      3.20 o 
  -6   5   7      104.60       97.17      4.94 o 
  -5   5   7       42.19       42.47      3.52 o 
  -4   5   7       21.48       22.67      2.20 o 
  -3   5   7       27.63       37.48      3.87 o 
  -2   5   7       32.39       33.94      2.53 o 
  -1   5   7       97.45       86.55      3.68 o 
   0   5   7      171.57      193.57      9.88 o 
   1   5   7       70.41       68.33      3.86 o 
   2   5   7       17.91       18.88      3.87 o 
   3   5   7       30.20       31.19      3.15 o 
   4   5   7       24.95       19.57      3.10 o 
   5   5   7       15.73       10.85      3.04 o 
  -8   6   7       15.80       11.64      5.15 o 
  -7   6   7       13.61       17.77      2.50 o 
  -6   6   7       22.90       20.14      2.44 o 
  -5   6   7       92.09       67.79      3.31 o 
  -4   6   7        5.76       10.17      2.21 o 
  -3   6   7        4.81        5.67      1.72 o 
  -2   6   7       93.48       73.07      3.60 o 
  -1   6   7      155.64      110.18      4.79 o 
   0   6   7       37.01       35.70      4.57 o 
   1   6   7       95.98       87.00      6.90 o 
   2   6   7       23.97       13.20      4.30 o 
   3   6   7        7.63       10.87      4.46 o 
   4   6   7       17.07       17.35      3.23 o 
   5   6   7        5.39        9.37      4.87 o 
  -7   7   7        9.65        5.64      2.29 o 
  -6   7   7        0.17       -1.58      2.04 o 
  -5   7   7       25.60       21.87      2.43 o 
  -4   7   7       96.09       84.76      3.13 o 
  -3   7   7       13.07       19.10      2.18 o 
  -2   7   7       65.75       54.50      3.37 o 
  -1   7   7       82.67       59.54      5.95 o 
   0   7   7       73.74       75.66      6.51 o 
   1   7   7       12.45        4.86      4.07 o 
   2   7   7        1.03       -2.72      3.98 o 
   3   7   7       10.93       18.05      5.03 o 
   4   7   7       21.60       26.66      5.75 o 
  -7   8   7        2.87        9.99      7.13 o 
  -6   8   7        5.73        6.86      2.28 o 
  -5   8   7       31.05       34.32      2.77 o 
  -4   8   7        0.44        1.17      1.83 o 
  -3   8   7       71.88       67.60      3.21 o 
  -2   8   7       33.53       42.47      5.25 o 
  -1   8   7       61.53       54.44      5.83 o 
   0   8   7        5.80        9.09      4.40 o 
   1   8   7       19.02       14.41      4.83 o 
   2   8   7        1.02        3.30      4.45 o 
   3   8   7        8.04       13.29      5.16 o 
  -6   9   7       61.62       67.84      6.37 o 
  -5   9   7       47.40       44.82      5.14 o 
  -4   9   7       20.38       21.59      2.36 o 
  -3   9   7        3.76        5.79      2.53 o 
  -2   9   7       32.20       26.82      4.92 o 
  -1   9   7       60.60       53.34      6.13 o 
   0   9   7        6.21        1.73      4.37 o 
   1   9   7        2.90        4.41      4.79 o 
  -4  10   7        3.88       11.83      3.00 o 
  -3  10   7       10.19       19.80      4.86 o 
  -2  10   7       16.85       19.84      5.13 o 
  -1  10   7       11.08       15.54      5.05 o 
   0 -13   8        8.96       12.59      3.28 o 
   1 -13   8        3.83        9.36      3.14 o 
   2 -13   8       31.58       29.61      3.61 o 
   3 -13   8        4.78        5.43      5.16 o 
   4 -13   8        1.35       -0.45      2.87 o 
   5 -13   8       30.59       37.05      3.86 o 
  -2 -12   8        1.64       -4.47      5.88 o 
  -1 -12   8       20.04       21.65      3.34 o 
   0 -12   8        8.02        3.68      3.35 o 
   1 -12   8       55.71       47.01      3.78 o 
   2 -12   8       31.52       32.86      3.36 o 
   3 -12   8        0.25        1.07      3.31 o 
   4 -12   8       11.54       15.68      3.04 o 
   5 -12   8       86.14       80.45      6.09 o 
   6 -12   8       12.47       16.26      3.17 o 
  -3 -11   8        5.36        3.30      3.00 o 
  -2 -11   8        4.10        3.76      2.70 o 
  -1 -11   8       48.72       55.59      3.91 o 
   0 -11   8        5.23        1.05      2.54 o 
   1 -11   8        0.23       -2.16      2.40 o 
   2 -11   8        5.74        4.73      2.45 o 
   3 -11   8       18.56       10.93      2.75 o 
   4 -11   8        4.90        7.56      2.61 o 
   5 -11   8       33.81       27.91      3.20 o 
   6 -11   8       57.25       60.45      3.95 o 
   7 -11   8       22.91       27.44      4.93 o 
  -4 -10   8        5.93       11.83      3.95 o 
  -3 -10   8       19.03       14.90      2.93 o 
  -2 -10   8        7.42        2.44      2.65 o 
  -1 -10   8        1.09        2.82      3.50 o 
   0 -10   8       15.78       18.47      2.79 o 
   1 -10   8       83.89       90.28     15.45 o 
   2 -10   8        1.46        1.24      2.18 o 
   3 -10   8        5.88        8.38      2.65 o 
   4 -10   8        6.27        3.95      2.79 o 
   5 -10   8       66.13       56.65      3.75 o 
   6 -10   8        1.18       -0.47      2.50 o 
   7 -10   8       20.04       18.48      4.23 o 
  -5  -9   8       16.98       20.66      4.50 o 
  -4  -9   8        0.02       -1.97      3.44 o 
  -3  -9   8       13.15       14.92      3.67 o 
  -2  -9   8       98.34       87.31      4.38 o 
  -1  -9   8      161.90      151.85      5.69 o 
   0  -9   8       99.49      137.75      5.31 o 
   2  -9   8      117.02      108.82      4.52 o 
   3  -9   8       61.00       55.67      3.37 o 
   4  -9   8       16.78       18.23      2.41 o 
   5  -9   8        8.50       11.75      2.41 o 
   6  -9   8       15.65       11.85      2.52 o 
   7  -9   8        5.50       11.83      3.80 o 
   8  -9   8        8.17        7.54      3.83 o 
  -6  -8   8        8.08       13.38      5.46 o 
  -5  -8   8        4.57        4.24      4.56 o 
  -4  -8   8       23.74       24.01      4.67 o 
  -3  -8   8       16.84       16.45      6.22 o 
  -2  -8   8       36.68       34.92      3.12 o 
  -1  -8   8      405.05      337.36      7.12 o 
   0  -8   8      351.55      476.63     13.11 o 
   1  -8   8       28.67       55.01      3.36 o 
   2  -8   8       74.49       63.87      3.91 o 
   3  -8   8       13.46       18.99      2.23 o 
   4  -8   8       39.24       44.09      2.85 o 
   5  -8   8       56.36       60.90      3.54 o 
   6  -8   8       54.98       56.01      3.35 o 
   7  -8   8       69.40       60.59      5.34 o 
   8  -8   8       18.89       20.76      3.12 o 
  -6  -7   8       16.34       21.48      5.76 o 
  -5  -7   8        4.57        8.51      4.73 o 
  -4  -7   8       10.89       10.02      2.49 o 
  -3  -7   8        2.90       20.79      2.37 o 
  -2  -7   8      163.71      154.72      3.96 o 
  -1  -7   8      161.42      142.61      3.63 o 
   0  -7   8      213.12      299.35      6.32 o 
   1  -7   8      144.46      139.13      5.87 o 
   2  -7   8       35.34       38.17      1.91 o 
   3  -7   8       31.00       34.63      2.41 o 
   4  -7   8      105.92      136.28      4.78 o 
   5  -7   8        7.27       13.28      2.11 o 
   6  -7   8       86.36       80.39      5.54 o 
   7  -7   8       28.93       31.58      5.06 o 
   8  -7   8        0.00       -5.19      3.46 o 
  -7  -6   8       20.35       29.04      6.57 o 
  -6  -6   8       18.24       12.40      5.40 o 
  -5  -6   8       57.39       53.77      4.35 o 
  -4  -6   8       65.04       52.59      3.54 o 
  -3  -6   8       56.71       53.46      4.78 o 
  -2  -6   8       76.97       56.18      2.66 o 
  -1  -6   8      183.04      161.15      4.87 o 
   0  -6   8       91.55      105.79      3.13 o 
   1  -6   8      313.13      274.90      6.40 o 
   2  -6   8      152.58      145.76      4.81 o 
   3  -6   8       25.28       22.44      1.97 o 
   4  -6   8      105.49       89.19      3.68 o 
   5  -6   8      340.62      326.95      9.13 o 
   6  -6   8       56.49       51.05      3.33 o 
   7  -6   8        8.63       15.70      2.63 o 
   8  -6   8       23.99       17.61      4.45 o 
  -7  -5   8       15.05       17.06      5.99 o 
  -6  -5   8       23.77       22.03      3.45 o 
  -5  -5   8       12.84       20.51      2.96 o 
  -4  -5   8       25.62       33.61      2.87 o 
  -3  -5   8       19.71       17.35      2.28 o 
  -2  -5   8        2.29        7.90      2.19 o 
  -1  -5   8       96.26      108.77      4.03 o 
   0  -5   8      112.31      103.42      4.24 o 
   1  -5   8        2.75       11.63      1.96 o 
   2  -5   8      218.17      197.38      5.86 o 
   3  -5   8      146.49      139.01      3.84 o 
   4  -5   8      243.09      241.43      5.89 o 
   5  -5   8      200.45      180.65      4.21 o 
   6  -5   8      203.68      204.28      7.18 o 
   7  -5   8       46.97       45.83      3.62 o 
   8  -5   8        2.93       -3.00      2.31 o 
  -7  -4   8       31.94       25.39      5.61 o 
  -6  -4   8        8.44       18.53      3.09 o 
  -5  -4   8      107.69       79.78      4.28 o 
  -4  -4   8      102.00      136.27      5.50 o 
  -3  -4   8       37.62       37.78      3.07 o 
  -2  -4   8        7.29        3.59      1.69 o 
  -1  -4   8      173.82      184.57      5.05 o 
   0  -4   8       25.00       30.69      1.54 o 
   1  -4   8      121.36      116.87      3.32 o 
   2  -4   8       57.68       54.67      2.36 o 
   3  -4   8      252.09      283.47      5.73 o 
   4  -4   8      226.28      240.72      5.05 o 
   5  -4   8      258.41      233.58      6.10 o 
   6  -4   8       32.18       29.45      2.97 o 
   7  -4   8        3.01       22.38      4.32 o 
   8  -4   8        1.50       -2.08      2.33 o 
  -8  -3   8       36.77       45.34      4.43 o 
  -7  -3   8       20.28       38.44      4.47 o 
  -6  -3   8       73.92       61.03      4.08 o 
  -5  -3   8       92.54       79.07      7.70 o 
  -4  -3   8        1.69        7.48      2.07 o 
  -3  -3   8       54.30       79.78      4.84 o 
  -2  -3   8      140.36      140.50      5.31 o 
  -1  -3   8       82.26      104.79      4.33 o 
   0  -3   8      331.18      379.47      6.91 o 
   1  -3   8       25.92       26.73      1.59 o 
   2  -3   8       53.19       46.83      1.78 o 
   3  -3   8      410.39      443.27      8.51 o 
   4  -3   8       50.11       65.91      3.55 o 
   5  -3   8       63.06       46.28      4.41 o 
   6  -3   8       62.99       90.05      5.54 o 
   7  -3   8       11.06        8.45      2.66 o 
   8  -3   8       10.43        6.39      2.61 o 
  -8  -2   8       23.50       26.13      4.93 o 
  -7  -2   8        4.95       15.22      3.13 o 
  -6  -2   8       59.62       53.70      5.25 o 
  -5  -2   8       51.56       45.67      3.48 o 
  -3  -2   8      160.53      209.34      7.54 o 
  -2  -2   8       61.28       56.20      2.28 o 
  -1  -2   8       64.76       62.44      2.42 o 
   0  -2   8      559.81      607.85     14.21 o 
   1  -2   8       48.60       45.28      2.03 o 
   2  -2   8      139.50      134.35      3.05 o 
   3  -2   8      135.75      159.22      6.04 o 
   4  -2   8       28.82       49.25      3.28 o 
   5  -2   8       36.17       29.89      2.97 o 
   6  -2   8        6.88       13.22      2.60 o 
   7  -2   8        2.79        0.34      2.57 o 
   8  -2   8        4.98        3.35      2.93 o 
  -8  -1   8       15.13        7.82      5.56 o 
  -7  -1   8       26.07       26.50      3.36 o 
  -6  -1   8      108.51      130.25      5.72 o 
  -5  -1   8       98.70       92.27      4.62 o 
  -4  -1   8       74.57       86.87     16.91 o 
  -3  -1   8      424.56      455.13     14.09 o 
  -2  -1   8       80.55       69.97      3.81 o 
  -1  -1   8       23.35       21.05      1.64 o 
   0  -1   8      127.99      161.31      4.50 o 
   1  -1   8       75.95       78.85      3.38 o 
   2  -1   8      143.83      164.55      5.56 o 
   4  -1   8       22.20       21.08      2.40 o 
   5  -1   8      127.88      107.85      4.93 o 
   6  -1   8       52.70       55.74      3.81 o 
   7  -1   8       37.57       41.51      3.67 o 
   8  -1   8       61.29       44.83      4.12 o 
  -8   0   8       16.02       22.02      6.26 o 
  -7   0   8       25.00       31.95      5.23 o 
  -6   0   8       54.29       55.47      3.94 o 
  -5   0   8      304.10      246.28      8.58 o 
  -4   0   8      182.68      163.89      6.23 o 
  -3   0   8      275.38      274.57      7.04 o 
  -2   0   8      117.97      104.50      2.78 o 
  -1   0   8       69.48       62.35      2.46 o 
   0   0   8       31.90       45.31      2.53 o 
   1   0   8      221.97      228.52      7.01 o 
   2   0   8        6.18        3.34      2.09 o 
   3   0   8       10.22       15.80      2.05 o 
   4   0   8       43.22       52.92      3.47 o 
   5   0   8       25.35       16.60      2.71 o 
   6   0   8        4.23        3.30      2.47 o 
   7   0   8       32.73       25.50      6.33 o 
  -8   1   8        8.20        3.90      2.98 o 
  -7   1   8       98.12       76.02      5.29 o 
  -6   1   8      103.63      113.75      9.02 o 
  -5   1   8      215.37      168.88      6.57 o 
  -4   1   8      343.06      309.02     10.26 o 
  -3   1   8      338.08      317.51      8.13 o 
  -2   1   8      209.53      185.54      4.29 o 
  -1   1   8       11.02       17.71      1.55 o 
   0   1   8      138.68      151.24      5.11 o 
   1   1   8       27.38       36.97      2.65 o 
   2   1   8       48.45       46.27      3.81 o 
   3   1   8       18.45       17.79      2.26 o 
   4   1   8        9.06       21.39      3.29 o 
   5   1   8       26.01       23.92      3.67 o 
   6   1   8        6.28        3.17      2.56 o 
   7   1   8        3.53        5.93      2.85 o 
  -8   2   8       32.58       29.38      3.73 o 
  -7   2   8        2.33        4.53      2.76 o 
  -6   2   8       69.42       62.17      4.21 o 
  -5   2   8      541.08      473.59     15.02 o 
  -4   2   8      143.45      112.87      5.29 o 
  -3   2   8       22.50       24.90      1.85 o 
  -2   2   8       81.33       74.70      3.03 o 
  -1   2   8      308.28      284.93      8.34 o 
   0   2   8      112.02      152.27      5.22 o 
   1   2   8      210.55      178.69      6.01 o 
   2   2   8       48.45       49.31      3.14 o 
   3   2   8       55.78       54.04      3.54 o 
   4   2   8       30.47       29.12      3.72 o 
   5   2   8       17.54       19.24      2.87 o 
   6   2   8       28.40       35.19      3.47 o 
   7   2   8       22.29       26.62      3.57 o 
  -8   3   8       11.84        9.91      7.88 o 
  -7   3   8        7.31        2.77      2.68 o 
  -6   3   8       36.56       49.42      3.90 o 
  -5   3   8       35.87       24.96      3.10 o 
  -4   3   8      112.04      100.14     10.45 o 
  -3   3   8        6.59       10.58      1.64 o 
  -2   3   8       57.57       64.96      3.85 o 
  -1   3   8      125.88      104.55      4.07 o 
   0   3   8      112.12      149.55      4.05 o 
   1   3   8      141.05      130.24      5.03 o 
   2   3   8      550.28      490.94     14.08 o 
   3   3   8        2.86        3.74      2.15 o 
   4   3   8        5.47        6.29      2.44 o 
   5   3   8       24.60       22.00      3.11 o 
   6   3   8       12.42        7.83      2.90 o 
  -8   4   8       46.51       42.19      5.04 o 
  -7   4   8       36.45       41.54      3.76 o 
  -6   4   8      102.88       95.63      5.75 o 
  -5   4   8      174.32      163.23      6.67 o 
  -4   4   8       52.01       47.28      2.74 o 
  -3   4   8       33.70       37.70      2.48 o 
  -2   4   8       76.48       64.88      5.18 o 
  -1   4   8      109.59      107.10      4.12 o 
   0   4   8      382.48      482.91     13.73 o 
   1   4   8      427.70      371.09     11.04 o 
   2   4   8       48.85       45.17      8.49 o 
   3   4   8        0.21       -0.12      2.21 o 
   4   4   8       24.00       30.62      3.27 o 
   5   4   8       14.20       12.19      2.98 o 
   6   4   8        6.08        7.42      3.10 o 
  -8   5   8        1.17        0.01      2.91 o 
  -7   5   8        6.95       13.72      3.58 o 
  -6   5   8       45.65       51.17      5.17 o 
  -5   5   8       13.54        8.87      2.79 o 
  -4   5   8        6.28        6.43      1.55 o 
  -3   5   8       38.31       37.77      2.15 o 
  -2   5   8       44.01       47.90      3.07 o 
  -1   5   8        4.90       10.48      3.97 o 
   0   5   8       82.64       97.39      6.81 o 
   1   5   8      128.21      121.51      5.12 o 
   2   5   8      148.92      127.88      5.37 o 
   3   5   8       13.22        8.00      3.15 o 
   4   5   8        9.90       13.79      3.02 o 
   5   5   8       11.31       13.92      4.89 o 
  -7   6   8       19.04       18.01      2.64 o 
  -6   6   8       15.52       15.75      2.49 o 
  -5   6   8       26.35       26.56      2.58 o 
  -4   6   8       18.24       15.39      1.87 o 
  -3   6   8       14.09       16.75      2.81 o 
  -2   6   8       10.03       12.40      2.17 o 
  -1   6   8       82.27       75.90      6.21 o 
   0   6   8       16.90       16.43      4.04 o 
   1   6   8       18.84       19.80      4.47 o 
   2   6   8       24.98       14.65      4.57 o 
   3   6   8       32.38       33.19      5.97 o 
   4   6   8       52.65       50.77      4.24 o 
  -7   7   8       17.34       19.92      2.74 o 
  -6   7   8       16.32       21.09      2.65 o 
  -5   7   8       24.68       27.40      2.67 o 
  -4   7   8       46.73       48.41      2.78 o 
  -3   7   8        5.65        2.01      1.97 o 
  -2   7   8        4.16       -0.70      3.52 o 
  -1   7   8        7.24        5.96      3.83 o 
   0   7   8       16.51       22.11      4.73 o 
   1   7   8       30.61       25.13      5.06 o 
   2   7   8        0.17        1.48      4.15 o 
   3   7   8       13.54       19.00      5.32 o 
  -6   8   8       21.02       30.29      2.95 o 
  -5   8   8      103.11      101.24      4.24 o 
  -4   8   8       10.34        8.72      2.12 o 
  -3   8   8        5.48        4.37      2.64 o 
  -2   8   8       31.67       29.51      4.85 o 
  -1   8   8       13.03       11.97      4.36 o 
   0   8   8       18.68       14.39      4.70 o 
   1   8   8       18.97       16.51      4.99 o 
   2   8   8        9.61        3.01      4.67 o 
  -5   9   8       52.87       56.89      5.67 o 
  -4   9   8       16.73       26.01      3.20 o 
  -3   9   8        9.60       13.82      3.04 o 
  -2   9   8       29.83       30.74      5.23 o 
  -1   9   8        0.11       -2.67      4.10 o 
   0   9   8        1.04        5.99      4.79 o 
   0 -13   9        8.35       12.88      5.66 o 
   1 -13   9       18.40       16.54      3.41 o 
   2 -13   9        1.27        2.08      2.98 o 
   3 -13   9       55.00       52.92      4.18 o 
   4 -13   9       13.99       26.45      7.41 o 
  -2 -12   9        1.73       -2.69      2.97 o 
  -1 -12   9        7.39        7.48      3.01 o 
   0 -12   9        5.57       13.79      3.17 o 
   1 -12   9       11.27       17.11      3.13 o 
   2 -12   9        2.02        3.13      2.66 o 
   3 -12   9        3.56        5.76      2.71 o 
   4 -12   9       27.54       36.35      5.70 o 
   5 -12   9        4.74        9.35      5.76 o 
   6 -12   9        4.54        4.31      3.08 o 
  -3 -11   9       15.92       25.85      4.49 o 
  -2 -11   9       30.97       30.65      3.55 o 
  -1 -11   9       33.37       33.24      3.44 o 
   0 -11   9       11.06       11.64      2.89 o 
   1 -11   9       10.57        9.85      2.72 o 
   2 -11   9       69.03       56.97      3.77 o 
   3 -11   9       29.56       39.85      3.43 o 
   4 -11   9        6.75        4.91      3.36 o 
   5 -11   9       16.70       15.59      3.26 o 
   6 -11   9       52.84       57.98      3.98 o 
  -4 -10   9       58.88       53.21      5.40 o 
  -3 -10   9       19.98       21.47      4.17 o 
  -2 -10   9       22.26       21.75      3.11 o 
  -1 -10   9        0.99        5.37      2.60 o 
   0 -10   9       26.07       27.04      3.07 o 
   1 -10   9       92.44       73.05      4.15 o 
   2 -10   9        4.61        5.99      4.82 o 
   3 -10   9       26.66       15.82      2.65 o 
   4 -10   9       43.60       46.64      3.34 o 
   5 -10   9       27.04       28.88      3.04 o 
   6 -10   9       23.36       25.92      3.02 o 
   7 -10   9       19.99       23.70      4.52 o 
  -5  -9   9        5.77       -0.28      3.97 o 
  -4  -9   9        5.79        5.50      3.74 o 
  -3  -9   9        0.84        8.27      3.61 o 
  -2  -9   9       19.62       20.99      2.88 o 
  -1  -9   9       51.93       47.44      6.83 o 
   0  -9   9       88.47      117.67      4.89 o 
   1  -9   9        8.53        8.38      3.10 o 
   2  -9   9       52.93       47.16      3.12 o 
   3  -9   9        5.41        7.22      2.19 o 
   4  -9   9        0.64        2.53      2.10 o 
   5  -9   9       16.67       14.52      2.51 o 
   6  -9   9        0.61       -0.26      2.46 o 
   7  -9   9       40.70       48.64      5.07 o 
  -5  -8   9       30.98       25.53      5.67 o 
  -4  -8   9        1.43        6.25      4.56 o 
  -3  -8   9        4.05        6.23      1.86 o 
  -2  -8   9      130.10      116.65      3.82 o 
  -1  -8   9      212.74      192.44      4.60 o 
   0  -8   9       39.03       51.62      3.27 o 
   1  -8   9        0.63        1.58      2.54 o 
   2  -8   9      210.71      179.38      5.98 o 
   3  -8   9       47.17       48.97      3.11 o 
   4  -8   9       74.92       83.54      3.91 o 
   5  -8   9       17.92       16.09      2.37 o 
   6  -8   9       49.47       61.55      3.81 o 
   7  -8   9        9.80       20.33      3.73 o 
   8  -8   9       13.39       17.69      4.58 o 
  -6  -7   9       19.41       29.23      6.09 o 
  -5  -7   9        8.60        7.07      2.88 o 
  -4  -7   9       17.99       20.92      2.84 o 
  -3  -7   9       20.89       18.25      2.41 o 
  -2  -7   9       19.15       19.45      1.88 o 
  -1  -7   9      299.88      254.33      6.25 o 
   0  -7   9      627.73      639.58     12.64 o 
   1  -7   9       24.79       23.03      3.13 o 
   2  -7   9       30.42       26.33      1.70 o 
   3  -7   9       93.72       97.07      3.97 o 
   4  -7   9       64.78       48.87      3.13 o 
   5  -7   9      151.56      134.58      4.83 o 
   6  -7   9       66.02       53.60      4.89 o 
   7  -7   9       27.10       31.64      4.73 o 
   8  -7   9        1.06       -1.26      3.70 o 
  -6  -6   9       12.95       17.89      4.30 o 
  -5  -6   9       84.86       77.57      4.48 o 
  -4  -6   9       10.29       11.74      2.53 o 
  -3  -6   9        9.70       25.12      2.58 o 
  -2  -6   9      338.20      292.35      9.42 o 
  -1  -6   9       93.95       72.94      2.56 o 
   0  -6   9      136.75      119.88      3.54 o 
   1  -6   9       36.65       46.31      4.29 o 
   2  -6   9       34.06       37.50      2.58 o 
   3  -6   9       89.75       76.08      3.39 o 
   4  -6   9      446.94      426.65     11.51 o 
   5  -6   9       85.83       71.52      3.49 o 
   6  -6   9       56.43       47.24      5.77 o 
   7  -6   9       14.16       21.78      4.28 o 
   8  -6   9        2.27       -2.94      3.78 o 
  -7  -5   9        4.51       12.11      3.54 o 
  -6  -5   9        1.16        3.89      2.96 o 
  -5  -5   9       47.65       44.76      3.59 o 
  -4  -5   9       40.50       59.26      3.79 o 
  -3  -5   9       54.84       61.66      3.61 o 
  -2  -5   9       37.61       38.14      2.73 o 
  -1  -5   9      126.45      111.36      3.69 o 
   0  -5   9       15.26       21.88      1.48 o 
   1  -5   9       11.88       17.20      1.45 o 
   2  -5   9      255.31      236.02      5.80 o 
   3  -5   9       92.52       81.65      2.86 o 
   4  -5   9        8.46        6.60      1.24 o 
   5  -5   9      156.47      145.03      4.29 o 
   6  -5   9      114.85      108.11      5.05 o 
   7  -5   9       17.28       19.72      3.04 o 
   8  -5   9        5.09        0.10      2.56 o 
  -7  -4   9        5.34       12.11      3.45 o 
  -6  -4   9       59.04       63.79      4.25 o 
  -5  -4   9       72.56       53.87      9.75 o 
  -4  -4   9        7.59        8.24      2.35 o 
  -3  -4   9       49.69       51.30      3.34 o 
  -2  -4   9       64.50       61.03      4.36 o 
  -1  -4   9       43.38       39.39      2.78 o 
   0  -4   9       44.90       49.19      2.06 o 
   1  -4   9       12.48       13.26      1.34 o 
   2  -4   9       45.92       45.09      1.91 o 
   3  -4   9      186.79      186.31      4.80 o 
   4  -4   9      173.80      162.69      3.80 o 
   5  -4   9      169.84      134.52      5.56 o 
   6  -4   9      119.60      102.52      7.01 o 
   7  -4   9       64.51       60.80      4.24 o 
   8  -4   9       16.62       15.33      4.48 o 
  -8  -3   9       20.92       34.08      4.28 o 
  -7  -3   9       13.36       16.18      3.40 o 
  -6  -3   9       56.99       56.51      4.07 o 
  -5  -3   9        8.39       17.46      3.12 o 
  -3  -3   9      104.44       97.68      3.13 o 
  -2  -3   9       46.08       47.25      2.58 o 
  -1  -3   9       20.24       27.00      3.76 o 
   0  -3   9      299.98      274.56      6.99 o 
   1  -3   9       72.74       68.90      2.92 o 
   2  -3   9       19.55       17.36      1.63 o 
   3  -3   9      132.12      118.49      2.93 o 
   4  -3   9       47.74       74.58      7.66 o 
   5  -3   9       49.61       54.49      3.75 o 
   6  -3   9        8.29       12.48      2.72 o 
   7  -3   9        2.39        3.43      2.68 o 
   8  -3   9       53.32       47.05      4.15 o 
  -8  -2   9       13.14        8.11      3.67 o 
  -7  -2   9       18.31       27.77      3.55 o 
  -6  -2   9       96.76       84.26      4.68 o 
  -5  -2   9       28.61       24.31      3.17 o 
  -4  -2   9       43.91       48.28      3.44 o 
  -3  -2   9      250.32      224.63     10.67 o 
  -2  -2   9       34.09       36.96      4.45 o 
  -1  -2   9       60.69       50.92      1.98 o 
   0  -2   9       47.28       35.63      2.01 o 
   1  -2   9       28.07       41.54      2.04 o 
   2  -2   9       12.85       13.49      2.82 o 
   3  -2   9      134.79      169.86      5.97 o 
   4  -2   9       35.99       40.57      3.04 o 
   5  -2   9        3.67        6.00      2.33 o 
   6  -2   9      100.05       92.20      4.81 o 
   7  -2   9        7.60        7.88      2.88 o 
   8  -2   9       13.73       11.06      3.32 o 
  -8  -1   9       30.14       29.07      3.94 o 
  -7  -1   9       25.66       35.46      3.97 o 
  -6  -1   9      115.40       96.15      4.98 o 
  -5  -1   9       54.45       58.19      5.86 o 
  -4  -1   9       27.54       48.85      3.83 o 
  -3  -1   9       61.79       69.58      3.91 o 
  -2  -1   9       95.94       76.14      2.35 o 
  -1  -1   9       60.93       69.30      2.29 o 
   0  -1   9      168.96      161.01      5.25 o 
   1  -1   9       98.02       92.77      3.85 o 
   2  -1   9       30.09       30.77      4.15 o 
   3  -1   9       55.59       51.65      3.15 o 
   4  -1   9       16.02       19.28      3.81 o 
   5  -1   9       35.86       31.28      3.41 o 
   6  -1   9       35.85       34.30      3.37 o 
   7  -1   9       19.90       33.48      3.62 o 
  -8   0   9       11.71       15.58      3.50 o 
  -7   0   9       32.41       40.90      5.51 o 
  -6   0   9       24.94       61.49      4.18 o 
  -5   0   9       37.80       36.35      3.32 o 
  -4   0   9      225.97      193.17      7.24 o 
  -3   0   9      145.16      174.24      4.06 o 
  -2   0   9      181.67      171.68      4.09 o 
  -1   0   9       11.36        9.38      1.38 o 
   0   0   9       42.25       45.84      3.54 o 
   1   0   9       41.41       42.53      4.59 o 
   2   0   9      113.99       97.87      4.24 o 
   4   0   9       61.00       52.05      6.54 o 
   5   0   9       27.23       23.33      3.10 o 
   6   0   9       29.88       30.75      3.67 o 
   7   0   9        2.17        4.24      3.80 o 
  -8   1   9        1.04        3.53      7.08 o 
  -7   1   9        2.00       21.16      3.34 o 
  -6   1   9       83.93       73.93      4.51 o 
  -5   1   9      159.38      124.90      5.60 o 
  -4   1   9      126.42      101.98      4.94 o 
  -3   1   9       13.63       32.02      2.34 o 
  -2   1   9      123.66      117.73      4.47 o 
  -1   1   9       23.79       31.98      1.99 o 
   0   1   9       40.87       47.00      2.83 o 
   1   1   9       51.37       52.01      3.20 o 
   2   1   9       65.48       49.15      6.35 o 
   3   1   9        4.41       10.26      2.14 o 
   4   1   9       55.33       52.79      3.68 o 
   5   1   9      119.83       97.66      4.94 o 
   6   1   9       64.15       61.20      4.24 o 
   7   1   9       18.62       23.98      3.56 o 
  -8   2   9        0.83        1.41      3.08 o 
  -7   2   9        4.04        7.52      2.93 o 
  -6   2   9       15.70       55.10     10.66 o 
  -5   2   9       32.90       31.45      3.39 o 
  -4   2   9      151.93      136.85      5.94 o 
  -3   2   9       96.18       94.67      3.54 o 
  -2   2   9       69.60       74.38      2.55 o 
  -1   2   9       25.38       23.86      2.88 o 
   0   2   9      247.93      276.35      8.38 o 
   1   2   9      360.03      323.07     11.90 o 
   2   2   9       53.74       46.28      3.24 o 
   3   2   9        2.53        2.36      2.04 o 
   4   2   9        3.34        8.08      2.34 o 
   5   2   9       68.26       61.31      4.07 o 
   6   2   9        1.92        5.23      2.80 o 
  -8   3   9        3.58        8.91      3.22 o 
  -7   3   9        9.06       14.78      3.18 o 
  -6   3   9       45.61       40.03      4.46 o 
  -5   3   9       68.74       57.05      4.09 o 
  -4   3   9       58.70       57.90      4.24 o 
  -3   3   9       38.40       41.86      2.62 o 
  -2   3   9       30.98       36.96      2.46 o 
  -1   3   9        9.81       11.24      1.99 o 
   0   3   9      120.09      149.39      5.42 o 
   1   3   9      147.91      124.03      5.05 o 
   2   3   9       17.81       17.58      2.57 o 
   3   3   9        9.89        8.47      2.46 o 
   4   3   9       19.08       20.89      2.97 o 
   5   3   9        7.67        5.37      2.76 o 
   6   3   9       52.73       59.51      9.11 o 
  -8   4   9       46.13       54.70      4.64 o 
  -7   4   9       26.36       30.81      3.70 o 
  -6   4   9       34.01       36.23      4.65 o 
  -5   4   9       22.71       21.43      3.19 o 
  -4   4   9       52.20       54.18      4.04 o 
  -3   4   9        0.09       -0.13      1.61 o 
  -2   4   9      186.79      173.03      8.77 o 
  -1   4   9       34.18       40.25      3.25 o 
   0   4   9      259.58      295.06     12.75 o 
   1   4   9       42.74       46.94      3.33 o 
   2   4   9       80.22       70.20      4.09 o 
   3   4   9        0.17        0.21      2.38 o 
   4   4   9       13.72       19.39      6.38 o 
   5   4   9        3.22        4.10      2.92 o 
  -7   5   9       32.93       38.12      5.15 o 
  -6   5   9       39.04       54.34      5.78 o 
  -5   5   9        9.39        9.86      2.97 o 
  -4   5   9       50.22       55.45      4.14 o 
  -3   5   9        7.09        3.24      1.74 o 
  -2   5   9       72.09       63.51      4.84 o 
  -1   5   9       13.90       10.64      3.62 o 
   0   5   9       20.47       17.76      3.91 o 
   1   5   9        7.29        2.07      2.38 o 
   2   5   9       48.13       47.88      3.68 o 
   3   5   9       34.97       34.75      3.53 o 
   4   5   9       54.72       51.71      8.49 o 
  -7   6   9        9.78       10.94      2.64 o 
  -6   6   9        8.70       11.50      2.51 o 
  -5   6   9       25.56       24.07      2.69 o 
  -4   6   9        3.82        2.80      2.14 o 
  -3   6   9        3.81        2.14      1.80 o 
  -2   6   9       61.93       57.06      5.50 o 
  -1   6   9       37.76       37.89      4.84 o 
   0   6   9       13.68       24.87      4.53 o 
   1   6   9        0.32       -3.36      3.67 o 
   2   6   9       19.58       22.12      5.01 o 
   3   6   9        5.37        1.78      3.82 o 
  -6   7   9       43.83       45.88      3.31 o 
  -5   7   9        3.95        5.49      2.34 o 
  -4   7   9       34.10       41.78      3.35 o 
  -3   7   9       18.51       20.67      2.99 o 
  -2   7   9       33.01       29.81      4.79 o 
  -1   7   9        6.50        9.96      4.21 o 
   0   7   9        4.10        5.89      4.20 o 
   1   7   9       15.32       20.55      4.80 o 
   2   7   9       15.39       12.14      4.86 o 
  -5   8   9        1.69        0.85      4.50 o 
  -4   8   9        3.76        9.26      3.70 o 
  -3   8   9       69.06       81.42      4.66 o 
  -2   8   9       14.49       14.15      4.46 o 
  -1   8   9       11.75        6.54      4.30 o 
   0   8   9        7.35        3.40      4.34 o 
   1   8   9       10.53        9.62      4.93 o 
   1 -13  10        3.87        1.70      3.19 o 
   2 -13  10       11.88       12.26      3.30 o 
   3 -13  10       20.49       21.79      3.50 o 
  -1 -12  10        0.02        0.44      2.94 o 
   0 -12  10       99.42      134.71      5.92 o 
   1 -12  10       10.72        7.58      3.05 o 
   2 -12  10       74.00       68.31      4.33 o 
   3 -12  10       25.51       34.93      3.50 o 
   4 -12  10       11.85       16.91      3.14 o 
   5 -12  10       51.61       53.97      4.04 o 
  -2 -11  10        1.17        7.27      4.06 o 
  -1 -11  10       22.81       27.41      3.83 o 
   0 -11  10       33.54       34.10      3.52 o 
   1 -11  10       12.80       11.13      2.94 o 
   2 -11  10        5.22       10.32      2.78 o 
   3 -11  10       20.90       31.94      3.22 o 
   4 -11  10       51.36       59.87      3.95 o 
   5 -11  10        1.32        5.62      2.83 o 
   6 -11  10       35.65       50.57      3.80 o 
  -4 -10  10        2.00       -2.71      3.90 o 
  -3 -10  10       34.99       46.39      5.10 o 
  -2 -10  10       28.54       21.54      3.30 o 
  -1 -10  10       56.06       51.21      3.77 o 
   0 -10  10        0.05       -2.41      2.40 o 
   1 -10  10      124.53      122.74      5.20 o 
   2 -10  10       48.70       51.83      3.52 o 
   3 -10  10       18.96       29.32      3.92 o 
   4 -10  10      129.55      122.79      5.10 o 
   5 -10  10      203.47      197.92      6.79 o 
   6 -10  10       17.56       20.14      2.94 o 
   7 -10  10       40.06       53.52      5.50 o 
  -4  -9  10       40.27       45.11      5.09 o 
  -3  -9  10       45.01       44.58      4.85 o 
  -2  -9  10        1.59        6.10      2.64 o 
  -1  -9  10      106.53      105.04      4.79 o 
   0  -9  10       52.05       59.80      5.14 o 
   1  -9  10        1.14       -0.91      2.19 o 
   2  -9  10       88.63       81.90      4.05 o 
   3  -9  10       10.03       10.03      2.30 o 
   4  -9  10       92.37       84.49      4.15 o 
   5  -9  10      205.51      172.74      6.07 o 
   6  -9  10       68.30       81.06      6.89 o 
   7  -9  10        7.51       10.75      3.70 o 
  -5  -8  10        2.03        4.73      3.00 o 
  -4  -8  10       16.16       18.40      2.91 o 
  -3  -8  10       17.06       24.88      2.27 o 
  -2  -8  10        3.72        2.77      1.81 o 
  -1  -8  10       72.57       66.08      2.85 o 
   0  -8  10      161.70      221.51      7.16 o 
   1  -8  10      371.07      336.35      9.79 o 
   2  -8  10       90.81       79.36      3.91 o 
   3  -8  10      100.91       94.51      4.14 o 
   4  -8  10      200.11      187.47      6.21 o 
   5  -8  10      154.83      138.20      5.15 o 
   6  -8  10       74.09       62.76      3.68 o 
   7  -8  10        7.17       17.51      4.20 o 
  -6  -7  10       32.34       45.20      5.00 o 
  -5  -7  10        4.38        2.29      2.85 o 
  -4  -7  10       26.54       74.66      7.01 o 
  -3  -7  10        1.00        2.21      4.72 o 
  -2  -7  10       45.78       37.71      2.80 o 
  -1  -7  10      206.69      186.81      6.36 o 
   0  -7  10      207.55      198.94      4.67 o 
   1  -7  10      121.38      126.34      4.05 o 
   2  -7  10      141.49      118.95      3.65 o 
   3  -7  10      114.27      120.51      4.52 o 
   4  -7  10        3.60        7.97      3.47 o 
   5  -7  10       91.09       73.84      3.68 o 
   6  -7  10       11.08       14.69      1.94 o 
   7  -7  10        9.35        6.70      3.71 o 
  -6  -6  10       26.94       28.26      3.84 o 
  -5  -6  10       50.99       45.75      9.26 o 
  -4  -6  10        0.13        6.05      2.43 o 
  -3  -6  10       95.93       83.36      4.18 o 
  -2  -6  10        4.24        5.27      2.49 o 
  -1  -6  10      158.89      162.33      7.25 o 
   0  -6  10      155.35      145.01      3.70 o 
   1  -6  10      331.57      303.80      7.15 o 
   2  -6  10      117.58      108.12      4.16 o 
   3  -6  10       63.89       62.17      3.18 o 
   4  -6  10       65.61       85.25      3.62 o 
   5  -6  10       62.91       55.64      2.38 o 
   6  -6  10       56.67       55.92      3.95 o 
   7  -6  10        9.92       13.45      2.88 o 
   8  -6  10       15.06        3.11      2.94 o 
  -7  -5  10        7.86       27.47      3.95 o 
  -6  -5  10       29.65       53.35      4.13 o 
  -5  -5  10        4.47       10.44      2.80 o 
  -4  -5  10       75.49      111.00     14.23 o 
  -3  -5  10       83.56       91.06      4.45 o 
  -2  -5  10       24.82       29.30      3.34 o 
  -1  -5  10       18.13       19.92      2.94 o 
   0  -5  10       40.81       46.66      2.16 o 
   1  -5  10      142.56      143.90      4.81 o 
   2  -5  10       31.06       27.35      1.83 o 
   3  -5  10       43.58       57.22      2.21 o 
   4  -5  10      162.06      171.05      4.74 o 
   5  -5  10        0.09       -3.40      2.27 o 
   6  -5  10       28.77       19.16      3.29 o 
   7  -5  10        4.06        9.81      2.80 o 
   8  -5  10        6.11        6.61      3.14 o 
  -7  -4  10       18.55       26.54      3.85 o 
  -6  -4  10       41.09       35.90      3.77 o 
  -5  -4  10       97.96       79.36      4.53 o 
  -4  -4  10       22.37       25.74      4.28 o 
  -3  -4  10       28.85       40.63      3.22 o 
  -2  -4  10       86.93       83.83      3.04 o 
  -1  -4  10        9.06       13.76      1.78 o 
   0  -4  10      300.01      337.40      5.72 o 
   1  -4  10      377.90      334.51      6.84 o 
   2  -4  10       27.53       33.97      1.65 o 
   3  -4  10       36.49       36.15      2.11 o 
   4  -4  10      318.92      321.80      9.99 o 
   5  -4  10      139.13      122.38      7.41 o 
   6  -4  10       23.11       21.87      6.09 o 
   7  -4  10        7.65       11.76      2.91 o 
  -7  -3  10       18.53       14.62      3.49 o 
  -6  -3  10        7.30        6.36      2.98 o 
  -5  -3  10        1.87       -2.64      3.30 o 
  -4  -3  10      126.65      108.29      5.11 o 
  -3  -3  10       94.91       86.35      4.45 o 
  -2  -3  10        3.16        4.82      1.40 o 
  -1  -3  10       19.12       34.85      2.34 o 
   0  -3  10      147.84      169.71      5.48 o 
   1  -3  10      108.98      116.12      4.56 o 
   2  -3  10       45.37       43.84      1.84 o 
   3  -3  10      121.76      116.03      3.12 o 
   4  -3  10       77.02       99.01     10.80 o 
   5  -3  10       58.43       49.38      3.71 o 
   6  -3  10      109.23      111.93      5.34 o 
   7  -3  10       13.96       14.22      3.14 o 
  -7  -2  10        6.37        9.02      3.27 o 
  -6  -2  10       40.76       33.60      3.61 o 
  -5  -2  10       26.60       30.80      3.35 o 
  -4  -2  10       80.75      104.01     12.01 o 
  -3  -2  10       59.00       49.78      3.64 o 
  -2  -2  10       90.13       94.33      2.76 o 
  -1  -2  10       69.10       71.65      2.47 o 
   0  -2  10      309.05      326.61      9.51 o 
   1  -2  10       15.87       14.07      2.04 o 
   2  -2  10        5.84        7.56      1.31 o 
   3  -2  10      110.66      119.06      8.02 o 
   4  -2  10      118.23      124.95      5.25 o 
   5  -2  10        5.76        3.64      2.70 o 
   6  -2  10        9.16       14.69      2.97 o 
   7  -2  10       18.82       22.46      3.46 o 
  -8  -1  10        8.78        6.93      3.41 o 
  -7  -1  10       21.36       29.50      3.74 o 
  -6  -1  10       41.39       40.58      3.81 o 
  -5  -1  10      117.39      108.05      5.24 o 
  -4  -1  10      145.38      208.23     14.42 o 
  -3  -1  10       71.92       80.45      4.48 o 
  -2  -1  10      149.70      133.91      3.47 o 
  -1  -1  10      243.36      223.82      5.14 o 
   0  -1  10      395.67      408.24     11.60 o 
   1  -1  10       50.27       47.59      3.08 o 
   2  -1  10       58.16       49.37      3.28 o 
   3  -1  10       42.77       57.05      6.32 o 
   4  -1  10       40.27       37.54      3.15 o 
   5  -1  10       37.23       39.33      3.47 o 
   6  -1  10        0.62       -0.16      2.47 o 
   7  -1  10       15.98       19.77      3.49 o 
  -8   0  10       17.18       19.91      3.86 o 
  -7   0  10       15.03       30.53      5.57 o 
  -6   0  10       28.55       33.06      6.73 o 
  -5   0  10       28.98       32.00      3.40 o 
  -4   0  10      252.07      245.92      8.80 o 
  -3   0  10       71.06      103.44      4.99 o 
  -2   0  10        9.64       11.24      1.74 o 
  -1   0  10      186.03      176.32      5.07 o 
   0   0  10       47.25       55.36      3.14 o 
   1   0  10       30.01       34.75      2.71 o 
   2   0  10      101.06       85.47      4.12 o 
   3   0  10       33.76       53.42      4.73 o 
   4   0  10       67.16       83.76      8.17 o 
   5   0  10       10.53        4.63      2.67 o 
   6   0  10        2.87        6.22      2.83 o 
   7   0  10        9.87       18.11      5.89 o 
  -8   1  10        3.07       -0.75      3.27 o 
  -7   1  10        9.87        7.72      3.17 o 
  -6   1  10       44.57       82.02     10.42 o 
  -5   1  10       50.69       51.18      4.02 o 
  -4   1  10      151.33      129.63      5.79 o 
  -3   1  10      104.02       96.35      3.40 o 
  -2   1  10       72.60       65.62      3.84 o 
  -1   1  10      260.04      219.75      6.85 o 
   0   1  10      162.47      210.60     12.23 o 
   1   1  10      155.37      135.97      5.34 o 
   2   1  10        2.28        1.91      2.03 o 
   3   1  10       55.17       57.40      6.10 o 
   4   1  10       20.59       15.61      2.81 o 
   5   1  10        1.05       -1.12      3.69 o 
   6   1  10        2.26        0.88      2.77 o 
  -8   2  10        6.08        8.70      3.50 o 
  -7   2  10       20.11       21.23      3.53 o 
  -6   2  10        8.98       11.78      3.15 o 
  -5   2  10       13.34       14.04      3.10 o 
  -4   2  10        2.49        5.63      3.65 o 
  -3   2  10      106.86      116.96      4.12 o 
  -2   2  10      147.98      123.19      3.53 o 
  -1   2  10      193.74      173.26      8.43 o 
   0   2  10       70.52       94.05      4.91 o 
   1   2  10      213.79      213.84      7.20 o 
   2   2  10       64.06       54.11      3.61 o 
   3   2  10        6.61        6.26      2.37 o 
   4   2  10        4.61       11.59      2.68 o 
   5   2  10        9.19       12.08      2.91 o 
   6   2  10       20.36       22.12      3.48 o 
  -7   3  10        4.07        5.09      3.03 o 
  -6   3  10       52.20       44.64      4.07 o 
  -5   3  10       48.67       43.85      5.81 o 
  -4   3  10      230.02      215.34      8.25 o 
  -3   3  10       52.82       57.11      3.01 o 
  -2   3  10       19.24       24.59      1.99 o 
  -1   3  10      208.12      181.60      6.85 o 
   0   3  10       90.32      104.86      4.55 o 
   1   3  10       34.34       44.94      3.30 o 
   2   3  10       14.11       15.98      2.71 o 
   3   3  10       43.75       44.63      3.59 o 
   4   3  10       11.09       21.24      4.01 o 
   5   3  10        9.30        7.15      3.02 o 
  -7   4  10        7.23       18.83      3.48 o 
  -6   4  10       18.48       22.99      3.84 o 
  -5   4  10      220.25      172.92      7.28 o 
  -4   4  10       28.53       31.65      4.82 o 
  -3   4  10        7.98        7.28      1.96 o 
  -2   4  10      116.27       95.17      6.35 o 
  -1   4  10       33.39       29.40      2.80 o 
   0   4  10       95.20      105.36      8.64 o 
   1   4  10       79.23       79.64      4.24 o 
   2   4  10        5.04        3.30      2.53 o 
   3   4  10       28.06       34.26      3.53 o 
   4   4  10        9.85       13.11      3.12 o 
  -7   5  10       21.83       25.45      3.77 o 
  -6   5  10       19.96       20.85      3.50 o 
  -5   5  10      109.35      112.79      5.76 o 
  -4   5  10      177.85      140.23      6.45 o 
  -3   5  10       37.07       40.94      2.61 o 
  -2   5  10       12.47       17.36      3.81 o 
  -1   5  10       81.68       64.76      5.84 o 
   0   5  10        1.08        1.29      3.53 o 
   1   5  10       83.20       73.78      4.28 o 
   2   5  10       69.34       60.64      4.11 o 
   3   5  10       20.37       20.13      3.34 o 
  -6   6  10       54.38       52.47      3.51 o 
  -5   6  10       19.38       21.40      2.71 o 
  -4   6  10       35.52       42.57      3.11 o 
  -3   6  10        5.12        2.66      2.60 o 
  -2   6  10        0.88       -0.20      3.37 o 
  -1   6  10       12.44       10.51      4.02 o 
   0   6  10       32.92       38.02      5.23 o 
   1   6  10       59.48       61.00      6.38 o 
   2   6  10        7.53       11.40      4.78 o 
  -5   7  10       42.99       47.12      3.41 o 
  -4   7  10       40.01       47.45      5.31 o 
  -3   7  10       22.50       18.28      4.30 o 
  -2   7  10       80.72       78.37      6.62 o 
  -1   7  10        5.03        9.41      4.26 o 
   0   7  10      130.70      162.46      9.73 o 
   1   7  10        0.83        5.26      4.53 o 
  -3   8  10        4.70        6.54      4.03 o 
  -2   8  10        1.86        3.17      4.02 o 
  -1   8  10       36.59       37.69      5.65 o 
   0 -12  11       33.65       58.41      4.33 o 
   1 -12  11       30.24       39.25      3.81 o 
   2 -12  11        4.52        6.99      3.02 o 
   3 -12  11       35.65       46.87      6.02 o 
   4 -12  11       13.16       19.86      3.24 o 
  -2 -11  11       51.48       47.32      4.24 o 
  -1 -11  11       18.38       19.37      3.32 o 
   0 -11  11       95.76      115.39      5.32 o 
   1 -11  11       39.59       35.91      6.89 o 
   2 -11  11       13.95       14.52      2.97 o 
   3 -11  11       12.44       17.22      2.91 o 
   4 -11  11       28.82       24.56      3.08 o 
   5 -11  11      102.52       77.63      4.45 o 
  -3 -10  11       51.52       56.57      5.51 o 
  -2 -10  11       62.94       50.97      7.03 o 
  -1 -10  11       26.30       24.01      3.24 o 
   0 -10  11        1.08       -0.27      2.47 o 
   1 -10  11       10.27       13.52      3.11 o 
   2 -10  11        2.01        0.65      2.37 o 
   3 -10  11       13.29       20.75      2.84 o 
   4 -10  11       47.86       49.09      3.45 o 
   5 -10  11       52.36       55.56      3.77 o 
   6 -10  11        9.87       10.08      2.71 o 
  -4  -9  11       18.48       23.65      4.62 o 
  -3  -9  11       10.10        8.58      3.90 o 
  -2  -9  11        3.18       -0.44      2.53 o 
  -1  -9  11       23.33       22.65      3.01 o 
   0  -9  11      125.34      161.62      6.02 o 
   1  -9  11      152.11      128.71      5.26 o 
   2  -9  11       66.90       60.06      3.78 o 
   3  -9  11       48.71       42.28      3.17 o 
   4  -9  11       97.34       84.50      4.22 o 
   5  -9  11       55.55       54.67      3.44 o 
   6  -9  11        0.83        2.93      2.34 o 
  -5  -8  11        0.59        0.85      3.07 o 
  -4  -8  11        5.54       12.92      2.80 o 
  -3  -8  11        9.43       19.07      2.25 o 
  -2  -8  11       36.98       28.79      6.04 o 
  -1  -8  11       37.03       42.86      3.31 o 
   0  -8  11       56.22       57.98      3.72 o 
   1  -8  11      414.05      366.84     10.60 o 
   2  -8  11       74.46       55.59      3.52 o 
   3  -8  11       79.69       74.83      4.49 o 
   4  -8  11       28.35       30.81      3.84 o 
   5  -8  11      101.96      107.19      6.18 o 
   6  -8  11        6.06        7.75      3.63 o 
   7  -8  11       14.93       10.56      4.24 o 
  -5  -7  11       44.72       38.23      4.75 o 
  -4  -7  11       19.45       16.58      3.01 o 
  -3  -7  11       24.10       26.67      5.74 o 
  -2  -7  11        1.25        2.51      1.71 o 
  -1  -7  11       33.68       46.07      2.73 o 
   0  -7  11      387.80      365.46      8.56 o 
   1  -7  11       76.51       58.02      3.23 o 
   2  -7  11       65.91       56.94      2.70 o 
   3  -7  11       54.56       58.55      7.85 o 
   4  -7  11      386.01      340.83      9.65 o 
   5  -7  11        8.40        7.21      1.71 o 
   6  -7  11       68.50       57.46      5.46 o 
   7  -7  11       20.52       26.74      4.65 o 
  -6  -6  11       22.03       11.61      3.45 o 
  -5  -6  11        2.50        5.89      2.89 o 
  -4  -6  11       19.87       38.37     11.64 o 
  -3  -6  11      124.76      100.05      4.72 o 
  -2  -6  11       15.93       19.69      2.71 o 
  -1  -6  11        3.52        8.83      4.02 o 
   0  -6  11      596.04      621.34     12.44 o 
   1  -6  11      305.52      254.68      6.25 o 
   2  -6  11       18.03       18.21      2.12 o 
   3  -6  11      121.87      119.92      6.42 o 
   4  -6  11       22.71       24.44      2.17 o 
   5  -6  11      232.44      192.69      7.18 o 
   6  -6  11       32.08       23.41      3.17 o 
   7  -6  11       27.70       37.08      5.23 o 
  -6  -5  11        0.59       -3.21      4.14 o 
  -5  -5  11       72.97       68.58      6.01 o 
  -4  -5  11       20.20       22.30      3.06 o 
  -3  -5  11       57.86       58.25      5.07 o 
  -2  -5  11       47.81       40.85      3.19 o 
  -1  -5  11       47.78      130.12      8.82 o 
   0  -5  11      569.28      557.95     11.29 o 
   1  -5  11       28.10       33.40      5.76 o 
   2  -5  11       23.85       28.55      1.69 o 
   3  -5  11      121.87      118.84      7.62 o 
   4  -5  11      230.58      206.57      7.28 o 
   5  -5  11       55.69       44.60      3.85 o 
   6  -5  11       50.01       43.46      4.31 o 
   7  -5  11       44.91       49.69      4.22 o 
  -7  -4  11       77.79       76.80      5.11 o 
  -6  -4  11       14.38       12.83      3.33 o 
  -5  -4  11        5.57        3.18      2.81 o 
  -3  -4  11      245.87      189.33      8.28 o 
  -2  -4  11       24.70       24.86      1.94 o 
  -1  -4  11      109.34      102.64      3.59 o 
   0  -4  11      368.27      395.16      7.34 o 
   1  -4  11      282.12      258.22      7.11 o 
   2  -4  11      122.22      108.79      3.46 o 
   3  -4  11       80.25       86.42      3.12 o 
   4  -4  11       81.52       58.08      3.88 o 
   5  -4  11      106.24      100.13      5.05 o 
   6  -4  11       43.57       61.19      4.58 o 
   7  -4  11       19.87       27.21      3.58 o 
  -7  -3  11       22.66       27.95      3.98 o 
  -6  -3  11      118.60      110.66      9.57 o 
  -5  -3  11        8.20       12.11      3.01 o 
  -4  -3  11       52.98       58.15      4.02 o 
  -3  -3  11      122.57      127.83      5.65 o 
  -2  -3  11        2.79        2.64      2.77 o 
  -1  -3  11      153.76      155.28      4.34 o 
   0  -3  11      182.46      194.73      6.37 o 
   1  -3  11       32.16       32.60      2.53 o 
   2  -3  11        8.62        7.60      1.72 o 
   3  -3  11      121.67      121.01      5.11 o 
   5  -3  11        9.82        6.37      2.64 o 
   6  -3  11       71.24       69.97      4.60 o 
   7  -3  11      147.45      141.18      6.47 o 
  -7  -2  11       96.23       82.91      5.13 o 
  -6  -2  11       62.33       64.69      4.49 o 
  -5  -2  11       50.52       50.34      4.73 o 
  -4  -2  11       87.31      113.54     15.95 o 
  -3  -2  11      142.72      121.86      5.52 o 
  -2  -2  11       16.50       17.48      1.45 o 
  -1  -2  11       17.44       19.22      2.91 o 
   0  -2  11     1019.82     1030.26     27.55 o 
   1  -2  11      273.49      269.73      8.99 o 
   2  -2  11        2.06       -0.54      1.80 o 
   3  -2  11      165.97      163.50     11.14 o 
   4  -2  11       22.68       22.81      3.64 o 
   5  -2  11       20.19       25.82      3.25 o 
   6  -2  11       13.72       18.62      3.16 o 
   7  -2  11       57.20       60.71      4.67 o 
  -7  -1  11       40.52       53.03      4.53 o 
  -6  -1  11       43.82       46.28      4.12 o 
  -5  -1  11      196.73      168.02      6.92 o 
  -4  -1  11       12.45       21.00      3.06 o 
  -3  -1  11       87.18       82.00      4.68 o 
  -2  -1  11      102.97       98.99      2.95 o 
  -1  -1  11      123.17      112.57      3.32 o 
   0  -1  11       12.76       18.38      2.14 o 
   1  -1  11       69.14       53.31      3.38 o 
   2  -1  11        5.71        7.22      2.38 o 
   3  -1  11       95.17       97.24      4.62 o 
   5  -1  11       50.99       45.52      3.74 o 
   6  -1  11       12.63        9.95      3.00 o 
  -7   0  11        5.48       17.45      3.54 o 
  -6   0  11       55.03       64.81      4.64 o 
  -5   0  11        2.55        6.70      2.88 o 
  -4   0  11      361.46      305.06     10.57 o 
  -3   0  11       95.20      132.24      5.95 o 
  -2   0  11       38.38       33.59      1.86 o 
  -1   0  11       35.63       36.29      2.32 o 
   0   0  11      970.49     1257.91     33.50 o 
   1   0  11        5.03        7.69      2.19 o 
   2   0  11       22.07       22.53      2.71 o 
   4   0  11       11.67       12.86      2.73 o 
   5   0  11       46.55       48.49      4.07 o 
   6   0  11        7.05        7.55      6.63 o 
  -7   1  11       27.10       33.50      4.02 o 
  -6   1  11        0.05       16.21      3.30 o 
  -5   1  11      148.53      127.01      5.95 o 
  -4   1  11      107.02      103.90      5.38 o 
  -3   1  11       29.39       62.85      5.54 o 
  -2   1  11       16.46       22.72      2.12 o 
  -1   1  11      342.81      280.63      8.51 o 
   0   1  11      163.05      218.98      7.17 o 
   1   1  11       68.24       54.42      3.54 o 
   2   1  11       46.08       43.33      4.13 o 
   3   1  11       35.02       36.24      3.48 o 
   4   1  11        2.62        0.25      2.40 o 
   5   1  11       34.90       32.14      3.69 o 
  -7   2  11       10.37       32.16      7.62 o 
  -6   2  11       27.71       38.41      4.00 o 
  -5   2  11       62.07       66.57      4.70 o 
  -4   2  11      365.00      345.46     11.90 o 
  -3   2  11      151.89      129.26      5.97 o 
  -2   2  11       89.91       71.42      3.39 o 
  -1   2  11      338.17      302.96      9.21 o 
   0   2  11      461.58      560.44     27.01 o 
   1   2  11        8.40       12.10      2.49 o 
   2   2  11       30.68       30.98      3.14 o 
   3   2  11        2.18        6.39      2.57 o 
   4   2  11       17.02       23.49      3.21 o 
   5   2  11        9.59       15.47      3.65 o 
  -7   3  11       12.82       26.77      3.87 o 
  -6   3  11        2.06        3.77      3.02 o 
  -5   3  11       38.30       37.26      4.03 o 
  -4   3  11       50.70       47.85      4.27 o 
  -3   3  11        2.34        1.55      2.77 o 
  -2   3  11       56.35       50.96      2.74 o 
  -1   3  11      110.62      101.89      4.42 o 
   0   3  11       46.36       51.66      3.43 o 
   1   3  11       44.63       51.01      3.63 o 
   2   3  11       40.87       39.63      3.55 o 
   3   3  11       16.04       21.45      3.10 o 
   4   3  11       19.39       23.12      3.44 o 
  -6   4  11        1.01       -0.68      3.16 o 
  -5   4  11      111.17      106.58      5.73 o 
  -4   4  11       71.26       69.94      4.90 o 
  -3   4  11       23.63       22.83      3.57 o 
  -2   4  11       12.18       12.46      3.90 o 
  -1   4  11      159.77      156.46      5.86 o 
   0   4  11       91.21      105.07      4.79 o 
   1   4  11       37.69       46.63      3.67 o 
   2   4  11       21.10       23.70      3.26 o 
   3   4  11       50.20       50.20      4.14 o 
   4   4  11        5.39        4.36      3.00 o 
  -6   5  11        7.12       12.13      3.46 o 
  -5   5  11       13.05       19.53      4.03 o 
  -4   5  11       88.66       85.72      4.02 o 
  -3   5  11       33.50       31.51      4.79 o 
  -2   5  11       21.19       15.69      3.83 o 
  -1   5  11       19.94       21.12      4.27 o 
   0   5  11       15.25       18.77      4.50 o 
   1   5  11        8.28       11.41      2.95 o 
   2   5  11       35.29       33.73      3.70 o 
   3   5  11       60.77       72.02      9.09 o 
  -5   6  11       65.42       55.75      3.68 o 
  -4   6  11        1.37        3.60      3.79 o 
  -3   6  11        0.16       -0.72      3.72 o 
  -2   6  11       14.80       14.85      4.06 o 
  -1   6  11        2.83        7.77      4.03 o 
   0   6  11       20.33       27.63      5.08 o 
   1   6  11       14.08       21.38      5.18 o 
  -3   7  11       63.54       60.65      6.25 o 
  -2   7  11       16.42       15.19      4.50 o 
  -1   7  11       11.70        8.23      4.33 o 
   1 -12  12       24.40       31.56      3.80 o 
   2 -12  12       38.11       35.68      3.77 o 
   3 -12  12        2.36       16.21      4.96 o 
  -1 -11  12       33.27       32.54      4.57 o 
   0 -11  12        2.89       -1.54      2.78 o 
   1 -11  12       95.36      106.41      5.22 o 
   2 -11  12       13.62       15.88      3.04 o 
   3 -11  12       17.27       25.42      3.24 o 
   4 -11  12        0.35       -1.37      2.50 o 
   5 -11  12       48.05       66.88      4.31 o 
  -3 -10  12       76.72       70.97      6.17 o 
  -2 -10  12       53.11       47.77      5.40 o 
  -1 -10  12       24.52       25.24      4.32 o 
   0 -10  12        6.94       13.72      2.85 o 
   1 -10  12       13.14       11.62      2.77 o 
   2 -10  12       30.25       23.86      3.05 o 
   3 -10  12        2.20        5.09      2.43 o 
   4 -10  12       37.11       43.32      3.37 o 
   5 -10  12       36.46       40.25      3.54 o 
  -3  -9  12       26.83       32.65      4.86 o 
  -2  -9  12       30.23       30.44      4.42 o 
  -1  -9  12       19.92       19.62      3.01 o 
   0  -9  12       33.34       55.56      3.79 o 
   1  -9  12       20.11       16.25      2.71 o 
   2  -9  12       11.36        9.42      2.51 o 
   3  -9  12       11.60        8.00      2.41 o 
   4  -9  12        2.92        0.91      2.22 o 
   5  -9  12       88.02       72.57      4.03 o 
   6  -9  12        9.90        5.09      3.48 o 
  -4  -8  12        1.51        0.75      3.34 o 
  -3  -8  12       10.80       15.43      2.77 o 
  -2  -8  12       30.56       23.90      4.13 o 
  -1  -8  12       55.68       51.92      4.42 o 
   0  -8  12       78.50       64.62      3.94 o 
   1  -8  12       41.79       42.88      3.12 o 
   2  -8  12      129.99      105.22      4.60 o 
   3  -8  12        8.66       10.59      2.27 o 
   4  -8  12        1.04       -0.61      1.97 o 
   5  -8  12       43.94       42.46      4.90 o 
   6  -8  12        5.53        2.40      3.36 o 
  -5  -7  12       13.96       25.26      3.61 o 
  -4  -7  12       38.03       40.48      3.70 o 
  -3  -7  12        6.14        3.48      2.53 o 
  -2  -7  12        4.50        5.87      1.90 o 
  -1  -7  12       33.71       40.41      4.58 o 
   0  -7  12       71.72       59.75      2.51 o 
   1  -7  12      120.65      121.17      3.86 o 
   2  -7  12      128.22      110.47      4.55 o 
   3  -7  12       70.59       70.08      3.68 o 
   4  -7  12       32.51       35.14      2.29 o 
   5  -7  12       13.74        3.02      3.38 o 
   6  -7  12       20.20       18.78      4.02 o 
  -5  -6  12        6.61       10.10      7.23 o 
  -4  -6  12        3.22        2.70      2.78 o 
  -3  -6  12       13.64       15.72      5.51 o 
  -2  -6  12      101.87      108.12     11.09 o 
  -1  -6  12       31.23       34.75      2.91 o 
   0  -6  12       38.69       47.58      2.31 o 
   1  -6  12       46.20       45.16      2.39 o 
   2  -6  12       56.42       51.07      2.61 o 
   3  -6  12       32.49       30.21      3.42 o 
   4  -6  12        5.04       10.83      3.54 o 
   5  -6  12       60.53       47.80      7.81 o 
   6  -6  12       59.60       59.44      4.17 o 
  -6  -5  12       21.60       25.22      3.83 o 
  -5  -5  12       14.82       22.44      9.51 o 
  -4  -5  12       37.55       33.14      3.63 o 
  -3  -5  12      113.42      100.88      4.98 o 
  -2  -5  12       10.29       12.54      2.61 o 
  -1  -5  12       48.57       44.93      3.13 o 
   0  -5  12      479.52      459.60      9.38 o 
   1  -5  12      390.62      396.31      7.17 o 
   2  -5  12        0.00       -2.28      1.66 o 
   3  -5  12       87.92       99.83      5.95 o 
   4  -5  12      223.51      197.43      7.22 o 
   5  -5  12       58.39       41.44      3.74 o 
   6  -5  12        8.60       10.47      4.30 o 
  -6  -4  12        9.86        7.30      3.39 o 
  -5  -4  12       45.73       41.14      4.00 o 
  -4  -4  12        8.91        9.06      2.96 o 
  -3  -4  12       17.21       20.65      4.10 o 
  -2  -4  12       88.84       76.91      4.97 o 
  -1  -4  12       88.42       94.21      4.02 o 
   0  -4  12       31.94       33.41      3.40 o 
   1  -4  12       83.16       88.06      6.01 o 
   2  -4  12       83.27       77.07      2.53 o 
   3  -4  12       91.24       89.05      4.41 o 
   5  -4  12       16.16       10.43      3.44 o 
   6  -4  12       70.46       76.64      4.76 o 
  -6  -3  12       12.82       17.05      3.58 o 
  -5  -3  12        2.19       -0.55      2.93 o 
  -4  -3  12      255.76      207.54     10.09 o 
  -3  -3  12      189.10      159.50      6.59 o 
  -2  -3  12       14.58        7.78      2.78 o 
  -1  -3  12       98.86       82.76      2.87 o 
   0  -3  12     1717.83     1819.91     39.08 o 
   1  -3  12      130.30      115.15      5.42 o 
   2  -3  12       14.11       10.74      2.74 o 
   3  -3  12      176.93      178.83      6.61 o 
   4  -3  12      288.19      260.60      8.79 o 
   5  -3  12        2.54        1.84      4.00 o 
   6  -3  12       68.44       72.74      4.74 o 
  -6  -2  12       61.23       63.84      4.66 o 
  -5  -2  12       13.92       16.85      4.63 o 
  -4  -2  12        7.62       26.03      4.20 o 
  -3  -2  12      131.42      109.68      5.39 o 
  -2  -2  12       43.28       56.55      2.83 o 
  -1  -2  12       80.41       80.56      2.90 o 
   0  -2  12        8.65        6.29      1.87 o 
   1  -2  12      265.14      237.15      7.76 o 
   2  -2  12       67.33       59.12      4.92 o 
   3  -2  12       29.49       34.59      3.14 o 
   4  -2  12       26.79       36.79      3.37 o 
   5  -2  12       18.17       17.26      3.10 o 
   6  -2  12       26.57       26.91      3.77 o 
  -7  -1  12        6.56       13.23      5.66 o 
  -6  -1  12        3.38        9.50      3.39 o 
  -5  -1  12       86.62       70.61      4.67 o 
  -4  -1  12      179.73      143.81      9.39 o 
  -3  -1  12      126.70      132.80      6.06 o 
  -2  -1  12        0.53       -1.43      1.24 o 
  -1  -1  12      226.45      237.43      5.65 o 
   0  -1  12      288.93      391.73     11.64 o 
   1  -1  12        5.98        8.31      2.17 o 
   2  -1  12        1.92       -1.02      2.01 o 
   3  -1  12      139.99      140.94      5.77 o 
   4  -1  12       39.28       37.05      3.47 o 
   5  -1  12       13.44       12.75      3.04 o 
   6  -1  12       21.37       21.19      3.57 o 
  -7   0  12       19.29       33.45      4.23 o 
  -6   0  12       37.59       61.84      4.71 o 
  -5   0  12        8.49       13.33      3.36 o 
  -3   0  12       12.14       25.14      3.39 o 
  -2   0  12       43.97       52.43      3.61 o 
  -1   0  12       26.59       29.10      2.50 o 
   0   0  12       47.20       67.25      5.17 o 
   1   0  12       44.61       47.48      3.45 o 
   2   0  12      229.45      210.82      7.42 o 
   3   0  12       12.13       11.17      2.67 o 
   4   0  12        4.57        2.86      2.64 o 
   5   0  12       16.09       12.37      3.17 o 
  -6   1  12       12.14       28.40      5.64 o 
  -5   1  12       14.64       13.74      3.44 o 
  -4   1  12       53.16       44.00      4.14 o 
  -2   1  12      115.56      100.22      6.27 o 
  -1   1  12       35.12       38.11      2.82 o 
   0   1  12       64.82       72.63      3.88 o 
   1   1  12       70.44       61.56      3.74 o 
   2   1  12       21.72       21.63      4.37 o 
   3   1  12       10.54       13.35      2.79 o 
   4   1  12       23.28       23.21      3.27 o 
   5   1  12        6.46        4.00      3.00 o 
  -6   2  12        6.47        8.22      5.13 o 
  -5   2  12       39.19       38.66      5.28 o 
  -4   2  12        6.73        2.78      5.28 o 
  -3   2  12       19.08       28.97      3.73 o 
  -2   2  12      135.21      129.48      4.16 o 
  -1   2  12       25.79       29.24      2.77 o 
   0   2  12       38.03       47.17      3.70 o 
   1   2  12       42.45       55.20      3.79 o 
   2   2  12        7.50       12.34      2.77 o 
   3   2  12        6.87       13.71      3.43 o 
   4   2  12       13.07       13.45      4.63 o 
  -6   3  12        1.06        2.63      3.34 o 
  -5   3  12      112.94       86.51      5.33 o 
  -4   3  12        6.18        8.77      3.39 o 
  -3   3  12        6.14        5.53      3.11 o 
  -2   3  12        9.72       10.57      2.03 o 
  -1   3  12        2.29        1.64      2.21 o 
   0   3  12       48.10       59.62      4.35 o 
   1   3  12        1.17        0.27      2.50 o 
   2   3  12       37.29       31.67      3.49 o 
   3   3  12        6.86        9.01      3.00 o 
  -5   4  12       20.69       20.50      3.80 o 
  -4   4  12       60.93       62.63      5.92 o 
  -3   4  12        1.37        1.36      3.71 o 
  -2   4  12       34.70       39.10      3.44 o 
  -1   4  12       23.80       27.60      3.34 o 
   0   4  12       47.00       55.55      3.91 o 
   1   4  12       16.19       16.17      3.03 o 
   2   4  12       46.92       40.10      3.87 o 
   3   4  12       16.72       25.33      5.42 o 
  -5   5  12       86.98      100.48      5.91 o 
  -4   5  12        9.75       12.97      4.29 o 
  -3   5  12       12.03        3.17      3.87 o 
  -2   5  12       21.26       23.63      3.16 o 
  -1   5  12       26.83       32.65      4.87 o 
   0   5  12        0.41        3.27      4.00 o 
   1   5  12       38.08       37.09      4.33 o 
  -3   6  12        3.91        2.00      4.00 o 
  -2   6  12       22.97       24.44      5.69 o 
  -1   6  12       11.26       15.96      4.58 o 
   0 -11  13        4.85        9.61      3.09 o 
   1 -11  13       57.14       58.89      4.22 o 
   2 -11  13        3.49        5.49      2.87 o 
   3 -11  13        5.35       11.07      2.90 o 
  -2 -10  13        8.66        7.04      4.11 o 
  -1 -10  13        1.76        3.82      3.03 o 
   0 -10  13       21.83       28.89      3.48 o 
   1 -10  13        8.26        7.02      3.91 o 
   2 -10  13       57.43       50.93      3.71 o 
   3 -10  13        1.83        0.98      2.48 o 
   4 -10  13       10.56        8.24      6.02 o 
   5 -10  13       25.62       32.87      3.24 o 
  -3  -9  13       22.82       26.81      4.81 o 
  -2  -9  13        3.84        0.60      3.64 o 
  -1  -9  13       14.23       16.18      2.93 o 
   0  -9  13       64.09       75.33      4.31 o 
   1  -9  13        9.13        3.82      2.41 o 
   2  -9  13       13.30       16.35      2.70 o 
   3  -9  13       40.47       39.65      3.19 o 
   4  -9  13        1.39        5.54      2.37 o 
   5  -9  13        2.77        0.35      3.25 o 
  -4  -8  13        3.50        6.86      3.04 o 
  -3  -8  13        7.50       -1.71      3.78 o 
  -2  -8  13       15.34        5.53      3.67 o 
  -1  -8  13       13.46       13.89      3.60 o 
   0  -8  13        3.74        5.92      2.41 o 
   1  -8  13       39.17       48.57      4.95 o 
   2  -8  13       31.93       34.40      2.99 o 
   3  -8  13       31.36       30.20      3.82 o 
   4  -8  13       11.22       11.01      1.91 o 
   5  -8  13        1.02        0.05      3.36 o 
  -4  -7  13        2.80        3.75      6.57 o 
  -3  -7  13       14.99       19.73      3.06 o 
  -2  -7  13       51.21       49.63      2.98 o 
  -1  -7  13       53.42       56.54      3.06 o 
   0  -7  13      103.11      104.28      3.34 o 
   1  -7  13      122.56      111.61      3.75 o 
   2  -7  13       67.58       57.24      2.84 o 
   3  -7  13       37.69       37.05      3.64 o 
   4  -7  13       16.16       13.94      3.69 o 
   5  -7  13        3.87        1.45      3.20 o 
   6  -7  13       25.19       19.47      4.47 o 
  -5  -6  13       21.77       13.86      3.45 o 
  -4  -6  13       12.71       16.20      3.27 o 
  -3  -6  13       20.79       28.79      3.40 o 
  -2  -6  13      118.97       98.09      7.88 o 
  -1  -6  13       31.60       28.28      2.10 o 
   0  -6  13       34.73       36.26      2.24 o 
   1  -6  13       66.93       75.81      3.78 o 
   2  -6  13      123.79      109.80      4.26 o 
   3  -6  13       46.22       47.90      3.44 o 
   4  -6  13       32.71       33.48      3.39 o 
   5  -6  13       28.88       24.48      4.76 o 
   6  -6  13       55.28       49.58      4.14 o 
  -5  -5  13       42.73       33.35      3.94 o 
  -4  -5  13       43.43       42.48      4.04 o 
  -3  -5  13       33.87       35.36      3.60 o 
  -2  -5  13       80.63       81.62      9.50 o 
  -1  -5  13      103.78      108.89      4.81 o 
   0  -5  13       54.63       50.93      2.57 o 
   1  -5  13       43.27       45.08      2.21 o 
   2  -5  13       24.61       25.35      4.17 o 
   3  -5  13      121.67      114.09      5.11 o 
   4  -5  13       31.87       35.47      3.63 o 
   5  -5  13        7.19        7.90      3.34 o 
   6  -5  13        5.29        8.83      3.00 o 
  -5  -4  13        0.70        1.55      7.48 o 
  -4  -4  13        4.77        7.23      3.33 o 
  -3  -4  13       48.51       55.33      4.14 o 
  -2  -4  13      329.26      284.83      9.94 o 
  -1  -4  13       35.96       35.75      5.76 o 
   0  -4  13       91.86       85.84      2.77 o 
   1  -4  13       68.01       67.87      2.88 o 
   2  -4  13       83.94       75.89      4.21 o 
   3  -4  13       63.87       57.87      3.88 o 
   4  -4  13        2.47        4.40      4.51 o 
   5  -4  13       15.21       16.90      4.31 o 
   6  -4  13       38.56       44.09      4.07 o 
  -6  -3  13       57.04       59.78      6.87 o 
  -5  -3  13       13.96       17.52      3.90 o 
  -4  -3  13       36.30       34.49      3.87 o 
  -3  -3  13       82.75       84.26      6.10 o 
  -2  -3  13       47.27       51.31      4.09 o 
  -1  -3  13       36.79       30.73      3.78 o 
   0  -3  13       48.13       35.71      2.28 o 
   1  -3  13       34.07       31.28      5.53 o 
   2  -3  13       54.43       56.39      7.15 o 
   3  -3  13        1.72        5.93      2.22 o 
   4  -3  13       13.78       16.58      2.90 o 
   5  -3  13        3.28       -0.25      3.57 o 
   6  -3  13       33.54       42.63      4.10 o 
  -6  -2  13       63.76       64.74      5.97 o 
  -5  -2  13       10.09       10.27      3.40 o 
  -4  -2  13       11.18       14.45      3.31 o 
  -3  -2  13       57.98       58.37      4.47 o 
  -2  -2  13       70.50       52.79      4.15 o 
  -1  -2  13       50.29       52.15      4.37 o 
   0  -2  13       35.91       43.74      4.15 o 
   1  -2  13       49.28       51.74      5.55 o 
   2  -2  13      206.00      201.51      7.21 o 
   3  -2  13       34.83       43.68      5.66 o 
   4  -2  13       41.31       51.55      3.94 o 
   5  -2  13       48.08       54.85      4.34 o 
  -6  -1  13       12.73       14.42      3.77 o 
  -5  -1  13       17.25       15.26      4.96 o 
  -4  -1  13       79.66       62.27      4.62 o 
  -3  -1  13       49.88       55.76      4.46 o 
  -2  -1  13      107.03      125.23      7.31 o 
  -1  -1  13      182.84      176.13      5.10 o 
   0  -1  13       25.21       27.51      2.64 o 
   1  -1  13       95.90       95.13      4.55 o 
   2  -1  13        7.91        9.81      3.17 o 
   3  -1  13       29.33       26.66      3.16 o 
   4  -1  13       38.42       34.51      3.55 o 
   5  -1  13       18.71       18.56      3.36 o 
  -6   0  13       44.71       54.08      4.84 o 
  -5   0  13        8.94        8.24      3.34 o 
  -4   0  13       46.24       41.87      4.19 o 
  -3   0  13       53.75       59.11      4.55 o 
  -2   0  13       76.04       62.80      5.57 o 
  -1   0  13       74.63       79.23      3.29 o 
   0   0  13        6.75       12.29      4.99 o 
   1   0  13       51.46       59.77      3.93 o 
   2   0  13      115.20       98.72      4.96 o 
   3   0  13        7.50       14.06      3.08 o 
   4   0  13       21.62       27.02      5.37 o 
  -6   1  13       25.73       40.24      4.40 o 
  -5   1  13       17.58       14.79      3.64 o 
  -4   1  13       11.98       19.67      3.65 o 
  -3   1  13        3.47        4.96      3.20 o 
  -2   1  13       10.50        9.27      3.10 o 
  -1   1  13      180.73      191.09      6.63 o 
   0   1  13       35.18       52.51      3.52 o 
   1   1  13        1.80        3.01      2.36 o 
   2   1  13       10.22        8.47      2.80 o 
   3   1  13        7.91        7.44      2.81 o 
   4   1  13        5.95        4.91      2.97 o 
  -5   2  13       15.62       20.93      3.84 o 
  -4   2  13       14.24       15.85      3.72 o 
  -3   2  13       11.50        7.15      3.36 o 
  -2   2  13       21.67       18.52      4.48 o 
  -1   2  13        2.43       -0.77      2.16 o 
   0   2  13       34.61       44.20      3.47 o 
   1   2  13       16.23       16.29      2.93 o 
   2   2  13       24.02       17.77      3.14 o 
   3   2  13       33.28       23.91      4.68 o 
  -5   3  13       21.14       27.98      4.22 o 
  -4   3  13        2.63       -1.19      3.32 o 
  -3   3  13       51.71       53.43      5.71 o 
  -2   3  13       40.25       53.12      5.92 o 
  -1   3  13       42.40       44.61      3.48 o 
   0   3  13       35.55       40.97      3.87 o 
   1   3  13       10.23       17.20      3.91 o 
   2   3  13        2.42        0.58      4.02 o 
  -4   4  13        1.27        1.05      3.30 o 
  -3   4  13        0.43       -0.15      3.83 o 
  -2   4  13        5.63        7.62      4.18 o 
  -1   4  13        7.99        9.95      4.23 o 
   0   4  13        4.86        3.78      2.77 o 
   1   4  13       15.43       19.28      3.37 o 
  -2   5  13        1.89       -3.45      4.03 o 
  -1   5  13       54.17       51.24      5.97 o 
  -1 -10  14       10.79       16.99      4.43 o 
   0 -10  14       19.64       25.26      3.30 o 
   1 -10  14        0.90       -0.28      2.51 o 
   2 -10  14       20.12       20.15      3.03 o 
   3 -10  14       21.91       20.35      3.02 o 
  -2  -9  14       34.02       20.01      4.43 o 
  -1  -9  14        3.32        5.18      3.64 o 
   0  -9  14       21.95       24.56      5.90 o 
   1  -9  14       64.21       64.22      4.01 o 
   2  -9  14        2.05        2.34      2.40 o 
   3  -9  14        8.98        7.83      2.72 o 
   4  -9  14       10.76       12.56      2.26 o 
  -3  -8  14        8.35        7.18      3.98 o 
  -2  -8  14        9.09        8.98      3.77 o 
  -1  -8  14       24.50       21.92      3.97 o 
   0  -8  14        4.61        6.22      2.47 o 
   1  -8  14       24.30       23.44      2.79 o 
   2  -8  14       48.21       48.15      6.33 o 
   3  -8  14        7.61        6.68      1.84 o 
   4  -8  14       35.39       39.07      4.85 o 
   5  -8  14        9.83       16.94      4.16 o 
  -4  -7  14       18.75        9.25      3.35 o 
  -3  -7  14       12.27       12.03      3.07 o 
  -2  -7  14        0.16       -0.33      1.98 o 
  -1  -7  14       49.71       43.02      3.50 o 
   0  -7  14        3.86        5.40      1.67 o 
   1  -7  14        1.21        0.45      1.61 o 
   2  -7  14       26.34       29.93      2.31 o 
   3  -7  14       58.57       52.99      5.07 o 
   4  -7  14        1.21        5.59      3.24 o 
   5  -7  14       31.33       26.53      4.77 o 
  -4  -6  14       53.58       52.66      4.41 o 
  -3  -6  14       20.36       22.16      3.42 o 
  -2  -6  14       27.24       31.02      3.49 o 
  -1  -6  14       60.19       51.31      2.99 o 
   0  -6  14       23.25       36.79      4.52 o 
   1  -6  14       14.99       18.12      1.88 o 
   2  -6  14        5.63        9.30      1.72 o 
   3  -6  14       58.02       57.50      3.90 o 
   4  -6  14       10.44       13.49      2.70 o 
   5  -6  14        3.53        0.98      2.64 o 
  -4  -5  14        3.22       15.34      3.38 o 
  -3  -5  14       38.76       50.68      4.24 o 
  -2  -5  14       14.27       12.37      3.07 o 
  -1  -5  14        8.87       11.45      3.82 o 
   0  -5  14      159.87      174.10      4.87 o 
   1  -5  14      151.46      138.28      4.85 o 
   2  -5  14       22.80       26.20      2.88 o 
   3  -5  14       63.29       69.39      4.21 o 
   4  -5  14        6.26        2.21      2.35 o 
   5  -5  14        3.90        3.76      2.77 o 
  -5  -4  14       41.32       40.49      4.30 o 
  -4  -4  14       10.40       14.31      3.45 o 
  -3  -4  14       84.12       77.38      4.80 o 
  -2  -4  14       33.11       27.00      3.49 o 
  -1  -4  14       76.49       54.66      6.12 o 
   0  -4  14       47.41       54.50      2.41 o 
   1  -4  14       88.65       90.20      4.45 o 
   2  -4  14       62.70       56.21      3.74 o 
   3  -4  14      102.49      103.16      5.04 o 
   4  -4  14        7.31        5.71      2.58 o 
   5  -4  14        0.24        1.11      2.67 o 
  -5  -3  14        1.02        2.85      3.41 o 
  -4  -3  14       39.28       31.91      4.53 o 
  -3  -3  14       92.86       88.18      5.20 o 
  -2  -3  14       26.11       39.56      3.96 o 
  -1  -3  14       73.26       78.64      3.05 o 
   0  -3  14      141.13      142.64      4.52 o 
   1  -3  14       51.91       51.58      4.03 o 
   2  -3  14       25.01       35.48      3.25 o 
   3  -3  14      115.03      136.16      5.92 o 
   4  -3  14        4.99        7.55      2.74 o 
   5  -3  14        8.13        5.03      2.94 o 
  -5  -2  14       18.85       20.86      4.52 o 
  -4  -2  14        6.11       -0.75      3.18 o 
  -3  -2  14       73.60       83.06      5.06 o 
  -2  -2  14       16.53       23.49      3.47 o 
  -1  -2  14      156.27      151.14      4.63 o 
   0  -2  14      111.07      143.60      6.03 o 
   1  -2  14        4.95        3.87      2.17 o 
   2  -2  14        2.65        5.82      2.90 o 
   3  -2  14       12.74       18.27      5.26 o 
   4  -2  14        0.93        1.08      2.64 o 
  -5  -1  14        6.17        9.78      3.63 o 
  -4  -1  14        3.01        5.42      3.30 o 
  -3  -1  14       35.99       80.46      5.10 o 
  -2  -1  14       28.15       33.76      3.94 o 
  -1  -1  14        9.24        8.38      1.88 o 
   0  -1  14       65.10       93.86      4.55 o 
   1  -1  14       57.85       58.52      3.97 o 
   2  -1  14       35.35       42.39      3.65 o 
   3  -1  14       27.60       38.97      3.68 o 
   4  -1  14       35.08       43.60      4.12 o 
  -5   0  14       28.04       31.82      4.27 o 
  -4   0  14        6.16        7.42      3.36 o 
  -3   0  14       27.98       38.97     10.41 o 
  -2   0  14       31.04       33.98      4.05 o 
  -1   0  14        5.09        2.09      1.84 o 
   0   0  14       10.70       11.43      2.49 o 
   1   0  14       69.81       57.76      3.83 o 
   2   0  14        6.62        5.21      2.79 o 
   3   0  14        7.92        3.47      2.99 o 
  -5   1  14       19.92       15.92      4.76 o 
  -4   1  14       26.13       30.41      4.17 o 
  -3   1  14        1.01        1.20      3.12 o 
  -2   1  14       39.97       45.68      5.60 o 
  -1   1  14       13.85       13.78      2.20 o 
   0   1  14        8.60       17.94      2.84 o 
   1   1  14        2.35        6.02      4.43 o 
   2   1  14        1.72       -2.01      2.57 o 
   3   1  14        5.48       14.60      3.27 o 
  -4   2  14       11.76        7.73      3.69 o 
  -3   2  14        3.16        6.09      5.54 o 
  -2   2  14       19.90       22.47      4.93 o 
  -1   2  14       33.42       44.59      3.47 o 
   0   2  14       22.58       35.60      3.46 o 
   1   2  14       22.57       25.91      3.40 o 
   2   2  14       51.77       53.44      8.34 o 
  -3   3  14       32.76       27.02      5.11 o 
  -2   3  14       15.78       19.36      4.81 o 
  -1   3  14        0.67       -0.80      2.53 o 
   0   3  14       38.71       41.16      6.57 o 
   1   3  14       10.89       14.18      3.27 o 
  -1  -9  15        2.86        1.91      3.64 o 
   0  -9  15       27.60       22.82      4.17 o 
   1  -9  15        4.67        2.94      2.51 o 
   2  -9  15       29.71       31.96      3.24 o 
   3  -9  15        5.90        5.44      1.94 o 
  -2  -8  15       34.73       35.71      4.83 o 
  -1  -8  15        0.63       -0.55      3.18 o 
   0  -8  15       12.81       12.96      2.37 o 
   1  -8  15       25.15       22.76      2.28 o 
   2  -8  15       11.42        6.12      1.93 o 
   3  -8  15       23.42       17.06      3.80 o 
  -3  -7  15        8.76       12.22      3.38 o 
  -2  -7  15       36.77       30.84      2.79 o 
  -1  -7  15       10.11       12.00      2.19 o 
   0  -7  15        9.26       11.27      2.24 o 
   1  -7  15        8.06        3.07      2.04 o 
   2  -7  15        5.83       -0.78      2.87 o 
   3  -7  15       16.35       12.77      3.63 o 
   4  -7  15        6.09        5.53      3.51 o 
  -3  -6  15       17.45       19.93      3.58 o 
  -2  -6  15       63.68       55.61      4.29 o 
  -1  -6  15        5.23        4.53      2.01 o 
   0  -6  15       32.92       30.01      2.24 o 
   1  -6  15       23.03       29.41      2.61 o 
   2  -6  15        5.15        2.83      2.56 o 
   3  -6  15       16.80       11.33      2.54 o 
   4  -6  15        3.65        4.42      2.47 o 
  -4  -5  15       18.30       29.43      4.02 o 
  -3  -5  15       20.08       15.31      3.60 o 
  -2  -5  15       32.31       38.39      3.91 o 
  -1  -5  15       37.56       40.85      2.82 o 
   0  -5  15        9.24        9.25      1.76 o 
   1  -5  15       64.77       72.23      7.12 o 
   2  -5  15       12.33       12.94      3.03 o 
   3  -5  15       33.87       35.13      3.42 o 
   4  -5  15       11.31       13.76      2.97 o 
  -4  -4  15        2.83        5.22      3.48 o 
  -3  -4  15       41.07       51.03      4.47 o 
  -2  -4  15      121.79      109.74      5.67 o 
  -1  -4  15      107.32       76.03      6.16 o 
   0  -4  15       28.28       33.08      2.37 o 
   1  -4  15      109.47      101.10      4.80 o 
   2  -4  15        9.25        6.63      2.35 o 
   3  -4  15       10.67       19.22      2.85 o 
   4  -4  15       13.71       15.55      3.03 o 
  -4  -3  15       32.90       39.27      4.42 o 
  -3  -3  15       17.77       19.10      3.58 o 
  -2  -3  15       12.00       16.51      3.45 o 
  -1  -3  15      101.24       84.02      6.43 o 
   0  -3  15       93.52      107.65      3.97 o 
   1  -3  15        1.94        1.68      2.09 o 
   2  -3  15      136.36      141.21      5.98 o 
   3  -3  15       29.18       37.23      3.57 o 
   4  -3  15        6.00       12.63      4.44 o 
  -4  -2  15       12.61        9.77      3.61 o 
  -3  -2  15       46.77       49.43      4.57 o 
  -2  -2  15        4.42       -0.85      4.77 o 
  -1  -2  15       39.17       51.36      5.63 o 
   0  -2  15        5.10       12.13      2.02 o 
   1  -2  15       60.56       57.64      6.95 o 
   2  -2  15       11.47       12.50      2.71 o 
   3  -2  15       14.86       12.80      2.86 o 
  -4  -1  15        4.62        1.51      3.36 o 
  -3  -1  15        0.93        2.73      3.26 o 
  -2  -1  15       10.03       10.02      3.40 o 
  -1  -1  15       21.51       25.46      4.90 o 
   0  -1  15        6.68        6.62      3.00 o 
   1  -1  15        4.62        4.79      2.62 o 
   2  -1  15       49.55       53.90      4.16 o 
   3  -1  15       16.47       17.72      3.30 o 
  -4   0  15        5.99        6.68      4.11 o 
  -3   0  15        7.90       10.66      3.87 o 
  -2   0  15        3.87        5.29      4.18 o 
  -1   0  15        6.05        5.64      4.01 o 
   0   0  15       21.71       26.87      3.01 o 
   1   0  15        2.34       -0.40      2.45 o 
   2   0  15       40.13       38.81      6.92 o 
  -3   1  15       12.10       12.85      3.82 o 
  -2   1  15       13.00        9.89      4.56 o 
  -1   1  15       31.41       34.83      5.65 o 
   0   1  15        9.34       19.00      3.07 o 
   1   1  15       18.32       24.76      3.86 o 
  -2   2  15       32.13       40.62      5.86 o 
  -1   2  15        3.11        9.58      4.57 o 
   0   2  15       20.85       23.72      3.48 o 
   1  -8  16        1.57        5.16      3.43 o 
  -1  -7  16       15.13       15.24      3.72 o 
   0  -7  16       13.63        8.57      3.37 o 
   1  -7  16       10.62        6.76      3.17 o 
   2  -7  16        7.74        5.80      3.31 o 
  -2  -6  16       17.95       21.63      2.69 o 
  -1  -6  16       32.30       33.62      3.17 o 
   0  -6  16       10.36        6.12      2.26 o 
   1  -6  16       54.75       60.21     10.06 o 
   2  -6  16       13.71       21.85      5.03 o 
  -2  -5  16       12.01       10.44      3.30 o 
  -1  -5  16       58.60       55.17      3.66 o 
   0  -5  16        1.53        0.96      2.04 o 
   1  -5  16       18.12       24.72      4.06 o 
   2  -5  16       68.54       76.63      6.82 o 
   3  -5  16       15.26       12.35      2.70 o 
  -2  -4  16       56.82       64.58     14.30 o 
  -1  -4  16       51.61       45.60      5.44 o 
   0  -4  16      158.40      167.70      5.19 o 
   1  -4  16       15.37       14.76      2.20 o 
   2  -4  16       32.63       44.90      3.64 o 
  -3  -3  16       15.71       21.81      3.90 o 
  -2  -3  16       63.28       66.84      5.07 o 
  -1  -3  16       20.77       18.50      4.54 o 
   0  -3  16       12.54       15.94      2.15 o 
   1  -3  16       96.53       94.79      4.84 o 
   2  -3  16        7.86       12.93      2.77 o 
  -3  -2  16       10.38       27.79      5.39 o 
  -2  -2  16       22.66       32.84      5.20 o 
  -1  -2  16       27.53       29.26      5.13 o 
   0  -2  16       19.21       19.32      2.40 o 
   1  -2  16        3.57       13.04      2.78 o 
   2  -2  16       57.38       60.98      4.36 o 
  -2  -1  16        6.43        6.17      4.31 o 
  -1  -1  16       11.13       10.93      4.39 o 
   0  -1  16        7.48        8.76      2.23 o 
   1  -1  16       14.41       20.51      3.30 o 
  -1   0  16       24.38       25.99      5.38 o 
                                                 
